# Supplementary material for: Optimized Ex Vivo Human Liver Slice Culture Maintains Extended Viability and Function for Hepatotoxicity Testing
Source: Adv Sci (Weinh). 2026 Jun 29:e23976. Online ahead of print. doi: 10.1002/advs.202523976 (PMC13336509; doi:10.1002/advs.202523976)
Supplement: Supplementary file 2 — Supporting File 2: advs76268‐sup‐0002‐TableS2.xlsx. [file ADVS-9999-e23976-s003.xlsx]

## Sheet: Donor list
Donor ID	Surgery date	Age	Sex	Indication/diagnosis	Viral hepatitis	Advanced fibrosis/cirrhosis	Chronic liver disease/cirrhosis	Moderate/severe steatosis	Steatosis/pathology flag	Other liver disease notes	Recent chemo/liver-directed tx within washout	Treatment notes	Sampling/pathology notes	Time from resection to processing (h)	Parameter test	Viability evaluation	Drugtreatment	IHC for cellular components	Functionality	RNA seq
P1	2023-02-07	81	M	CRC liver metastasis	N	N	N	N			Unknown			0.5	Y
P2	2023-02-17	34	M	CRC liver metastasis	N	Unknown	Unknown	N			Unknown			1	Y
P3	2023-02-22	39	M	CRC liver metastasis	N	N	N	N			N	History of neoadjuvant XELOX and FOLFIRI	CRC liver metastases from rectal primary; limited necrosis reported	0.5	Y
P4	2023-03-02	56	M	CRC liver metastasis	N	Unknown	Unknown	N			N	History of neoadjuvant FOLFOXIRI plus cetuximab	Neoadjuvant-treated rectal adenocarcinoma metastasis; R0 resection	0.5	Y
P5	2023-03-06	57	M	CRC liver metastasis	N	N	N	N			Unknown			1	Y
P6	2023-04-27	72	M	Perihilar bile duct adenocarcinoma (Klatskin tumor)	N	N	N	N			Unknown		Perihilar bile duct adenocarcinoma	1	Y
P7	2023-04-28	38	F	CRC liver metastasis	N	Unknown	Unknown	N			N	History of neoadjuvant treatment		0.5	Y
P8	2023-05-22	70	F	Cholangiocarcinoma	N	N	N	N			Unknown		Intrahepatic cholangiocarcinoma, G2	0.8	Y
P9	2023-06-14	57	M	Cholangiocarcinoma	N	N	N	N			Unknown		Extrahepatic cholangiocarcinoma	5		Y
P10	2023-06-08	84	M	CRC liver metastasis	N	N	N	N			Unknown			4.5		Y
P11	2023-06-23	84	M	CRC liver metastasis	N	N	N	N			Unknown			0.5		Y
P12	2023-06-15	82	M	CRC liver metastasis	N	N	N	N			Unknown			0.8		Y
P13	2023-06-29	71	M	CRC liver metastasis	N	N	N	N	The non-tumoural liver parenchyma undergoes fine nodular transformation and appears steatotic.		N	History of adjuvant FOLFOX		4.5		Y
P14	2023-08-22	73	F	CRC liver metastasis	N	N	N	N			N	History of adjuvant FOLFOX		0.8		Y		Y
P15	2023-08-30	63	F	CRC liver metastasis	N	N	N	N			N	History of adjuvant FOLFOX	Neoadjuvant-treated colon adenocarcinoma liver metastases	1		Y		Y
P16	2024-03-01	83	M	CRC liver metastasis	N	N	N	N			N	History of neoadjuvant FOLFOXIRI plus bevacizumab	Neoadjuvant-treated ascending colon adenocarcinoma	0.8		Y				Y
P17	2023-09-28	71	M	CRC liver metastasis	N	N	N	N			Unknown		Ascending colon adenocarcinoma liver metastasis, low grade	4.5		Y
P18	2024-03-06	71	F	CRC liver metastasis	N	N	N	N			Unknown			0.5		Y				Y
P19	2024-03-14	74	M	CRC liver metastasis	N	N	N	N			N	History of neoadjuvant radiochemotherapy and FOLFOX		4.5		Y			Y
P20	2024-03-21	54	M	CRC liver metastasis	N	N	N	N	Macrovesicular steatosis (~20% of hepatocytes)		Unknown			4.5	Y	Y			Y
P21	2024-05-03	65	M	CRC liver metastasis	N	Unknown	Unknown	N			Unknown			1	Y	Y			Y
P22	2024-07-11	65	F	CRC liver metastasis	N	N	N	N			Unknown			1	Y	Y			Y	Y
P23	2023-11-24	55	M	CRC liver metastasis	N	N	N	N			Unknown		CRC liver metastasis from sigmoid primary	0.5				Y
P24	2024-02-09	83	F	CRC liver metastasis	N	Unknown	Unknown	N			Unknown			4.5				Y
P25	2024-02-27	66	M	CRC liver metastasis	N	Unknown	Unknown	N			Unknown			0.5				Y
P26	2023-06-22	73	M	CRC liver metastasis	N	N	N	N			Unknown			3.5				Y
P27	2023-08-24	39	M	CRC liver metastasis	N	N	N	N			Unknown			4				Y
P28	2024-10-14	65	M	CRC liver metastasis	N	N	N	N			Unknown			1			Y
P29	2025-02-26	65	M	CRC liver metastasis	N	N	N	N			Unknown			1			Y
P30	2025-05-14	67	M	CRC liver metastasis	N	N	N	N			Unknown			1			Y
P31	2025-07-17	74	F	CRC liver metastasis	N	N	N	N			Unknown			5			Y
P32	2025-09-25	50	M	CRC liver metastasis	N	N	N	N			Unknown			0.8			Y
P33	2025-05-15	64	F	CRC liver metastasis	N	N	N	N			N			3					Y
P34	2025-10-23	55	M	CRC liver metastasis	N	N	N	N			N			2.5					Y
P35	2026-02-25	51	F	CRC liver metastasis	N	N	N	N			N		Transverse colon adenocarcinoma, G3	>5					Y
P36	2026-04-01	73	M	Intrahepatic cholangiocarcinoma	N	N	N	N			N		Intrahepatic cholangiocarcinoma, large duct type	>5					Y

## Sheet: viability_day3
Donor ID	Atmosphere without insert	Atmosphere with insert	85% Oxygen without insert	85% Oxygen with insert
P9	10	40	80	50
P10	30	30	70	40
P11	5	1	80	10*
P12	5	10	30	90
P13	0	5	80	90
P14	0	20	90	90
P15	20	30	70	60
P16	10	25	30	40
P17	10	25	10	80
P18	1	20	30	60
P19	5	10	20*	70
P20	0	0	30	30
P21	1	1	30	70
P22	5	5	20	50
				* Samples marked with an asterisk had limited evaluable tissue area due to partial tissue loss or incomplete tissue sections during histological processing.

## Sheet: viability_day5
Donor ID	Atmosphere without insert	Atmosphere with insert	85% Oxygen without insert	85% Oxygen with insert
P9	5	5	70	30
P10	0	1	50	0
P11	1	1	20	40
P12	1	5	10	40
P13	0	10	5	5
P14	10	40	40	80
P15	0	0	90	70
P16	5	10	20	40
P17	0	5	5	5
P18	1	1	20	40
P19	10	0	60	40
P20	0	0	40	0
P21	10	5	10	40
P22	5	10	30	60

## Sheet: treatment viability
TREATMENT	DMSO					APAP					TROG
Donor ID	P28	P29	P30	P31	P32	P28	P29	P30	P31	P32	P28	P29	P30	P31	P32
D3	60	85	75	80	70	55	60	60	45	65	50	45	20	55	50
D5	75	40	45	60	35	15	20	5	5	10	5	10	15	10	1

## Sheet: O2_parameter
Donor ID	Atmosphere	85% Oxygen
P1	10	80
P2	30	70
P3	5	80
P4	0	80
P5	30	90
P6	20	70
P7	5	30
P8	10	30
P20	0	30
P21	1	30
P22	1	30

## Sheet: thickness_parameter
Donor ID	250μm	150μm
P1	80	80
P2	20	100
P3	30	70
P4	30	40
P5	0	20
P6	30	40
P7	30	40
P8	30	50

## Sheet: AIL_parameter
Donor ID	Insert-	Insert+
P1	5	10
P2	10	40
P3	30	30
P4	20	30
P5	5	10
P6	10	25
P7	10	25
P8	1	20
