# Supplementary material for: Optimized Ex Vivo Human Liver Slice Culture Maintains Extended Viability and Function for Hepatotoxicity Testing
Source: Adv Sci (Weinh). 2026 Jun 29:e23976. Online ahead of print. doi: 10.1002/advs.202523976 (PMC13336509; doi:10.1002/advs.202523976)
Supplement: Supplementary file 3 — Supporting File 3: advs76268‐sup‐0003‐TableS4.xlsx. [file ADVS-9999-e23976-s001.xlsx]

## Sheet: all.genes.expected_count
seqnames	start	end	width	strand	source	type	gene_id	gene_type	gene_name	level	hgnc_id	havana_gene	tag	P16_D0	P16_D3_EV	P16_D5_EV	P18_D0	P18_D3_EV	P18_D5_EV	P22_D0	P22_D3_EV	P22_D5_EV
chr1	11869	14409	2541	+	HAVANA	gene	ENSG00000223972.5	transcribed_unprocessed_pseudogene	DDX11L1	2	HGNC:37102	OTTHUMG00000000961.2		0	5.04	0	0	0	0	0	0	0
chr1	14404	29570	15167	-	HAVANA	gene	ENSG00000227232.5	unprocessed_pseudogene	WASH7P	2	HGNC:38034	OTTHUMG00000000958.1		66.33	165.84	173.92	103.65	165.63	209.67	42.12	93.12	137.02
chr1	17369	17436	68	-	ENSEMBL	gene	ENSG00000278267.1	miRNA	MIR6859-1	3	HGNC:50039			0	0	0	0	0	0	0	0	0
chr1	29554	31109	1556	+	HAVANA	gene	ENSG00000243485.5	lncRNA	MIR1302-2HG	2	HGNC:52482	OTTHUMG00000000959.2	ncRNA_host	0	0	0	0.08	0.37	1	0	0	0
chr1	30366	30503	138	+	ENSEMBL	gene	ENSG00000284332.1	miRNA	MIR1302-2	3	HGNC:35294			0	0	0	0	0	0	0	0	0
chr1	34554	36081	1528	-	HAVANA	gene	ENSG00000237613.2	lncRNA	FAM138A	2	HGNC:32334	OTTHUMG00000000960.1		0	0	0	0	0	0	0	0	0
chr1	52473	53312	840	+	HAVANA	gene	ENSG00000268020.3	unprocessed_pseudogene	OR4G4P	2	HGNC:14822	OTTHUMG00000185779.1		0	0	0	0	0	0	0	0	0
chr1	57598	64116	6519	+	HAVANA	gene	ENSG00000240361.2	transcribed_unprocessed_pseudogene	OR4G11P	2	HGNC:31276	OTTHUMG00000001095.3		0	0	0	0	0	0	0	0	0
chr1	65419	71585	6167	+	HAVANA	gene	ENSG00000186092.6	protein_coding	OR4F5	2	HGNC:14825	OTTHUMG00000001094.4		0	0	0	0	0	0	0	0	0
chr1	89295	133723	44429	-	HAVANA	gene	ENSG00000238009.6	lncRNA	AL627309.1	2		OTTHUMG00000001096.2	overlapping_locus	1.69	1.81	1.77	0	11.11	9.14	1.89	3.55	3.68
chr1	89551	91105	1555	-	HAVANA	gene	ENSG00000239945.1	lncRNA	AL627309.3	2		OTTHUMG00000001097.2	overlapping_locus	3.25	4.47	3.52	1.73	3.54	0	0.58	3.18	0.48
chr1	131025	134836	3812	+	HAVANA	gene	ENSG00000233750.3	processed_pseudogene	CICP27	1	HGNC:48835	OTTHUMG00000001257.3	pseudo_consens	0	0	0	0	0	0	0	0	0
chr1	135141	135895	755	-	HAVANA	gene	ENSG00000268903.1	processed_pseudogene	AL627309.6	2		OTTHUMG00000182518.2		8.11	2.01	4.96	3.39	9.24	6.65	6.94	8.66	5.27
chr1	137682	137965	284	-	HAVANA	gene	ENSG00000269981.1	processed_pseudogene	AL627309.7	2		OTTHUMG00000182738.2		0	0	2	0	0	4.86	0	1	0
chr1	139790	140339	550	-	HAVANA	gene	ENSG00000239906.1	lncRNA	AL627309.2	2		OTTHUMG00000002481.1		1.26	0	1.09	0	2.03	0.99	0	1	0
chr1	141474	173862	32389	-	HAVANA	gene	ENSG00000241860.7	lncRNA	AL627309.5	2		OTTHUMG00000002480.4	ncRNA_host	20.65	43.57	14.72	48.3	46.28	60.95	10.34	23.35	33.55
chr1	157784	157887	104	-	ENSEMBL	gene	ENSG00000222623.1	snRNA	RNU6-1100P	3	HGNC:48063			0	0	0	0	0	0	0	0	0
chr1	160446	161525	1080	+	HAVANA	gene	ENSG00000241599.1	lncRNA	AL627309.4	2		OTTHUMG00000002525.1		0	0	0	0	0	0	0	0	0
chr1	182696	184174	1479	+	HAVANA	gene	ENSG00000279928.2	unprocessed_pseudogene	FO538757.1	2		OTTHUMG00000191962.1		0	0	0	0	0	0	0	0	0
chr1	185217	195411	10195	-	HAVANA	gene	ENSG00000279457.4	unprocessed_pseudogene	WASH9P	2	HGNC:53981	OTTHUMG00000191963.1		71.41	181.83	156.25	63.74	129.02	140.07	46.31	155.54	214.94
chr1	187891	187958	68	-	ENSEMBL	gene	ENSG00000273874.1	miRNA	MIR6859-2	3	HGNC:49954			0	0	0	0	0	0	0	0	0
chr1	257864	359681	101818	-	HAVANA	gene	ENSG00000228463.10	transcribed_processed_pseudogene	AP006222.1	1		OTTHUMG00000002552.3	pseudo_consens	27.47	78.77	48.44	3.25	8.1	5.48	13.89	41.44	42.52
chr1	266855	268655	1801	+	HAVANA	gene	ENSG00000286448.1	lncRNA	AP006222.2	2		OTTHUMG00000194680.1		0	1	0	0	0	0	0	0	0
chr1	347982	348366	385	-	HAVANA	gene	ENSG00000236679.2	processed_pseudogene	RPL23AP24	1	HGNC:36176	OTTHUMG00000002854.4	pseudo_consens	2.01	4.54	0	1.98	4.8	7.74	0	0.61	2.62
chr1	358857	366052	7196	+	HAVANA	gene	ENSG00000236601.2	lncRNA	AL732372.1	2		OTTHUMG00000002855.3		0	0	0	0	0	0	0	0	0
chr1	365389	522928	157540	-	HAVANA	gene	ENSG00000237094.12	transcribed_unprocessed_pseudogene	AL732372.2	2		OTTHUMG00000002857.7		11.77	37.98	21.98	30.92	28.12	26.4	6.86	8.34	23.42
chr1	439870	440232	363	+	HAVANA	gene	ENSG00000269732.1	processed_pseudogene	WBP1LP7	1	HGNC:43955	OTTHUMG00000002859.2	pseudo_consens	0	0	0	0	0	0	0	0	0
chr1	450703	451697	995	-	HAVANA	gene	ENSG00000284733.1	protein_coding	OR4F29	2	HGNC:31275	OTTHUMG00000002860.3		0.33	0	0	0	0	0	0.67	0	0.67
chr1	487101	489906	2806	+	HAVANA	gene	ENSG00000233653.3	processed_pseudogene	CICP7	1	HGNC:37756	OTTHUMG00000057429.3	pseudo_consens	0	0	0	0	0	0	0	0	0
chr1	491225	493241	2017	-	HAVANA	gene	ENSG00000250575.1	unprocessed_pseudogene	AL732372.3	2		OTTHUMG00000002861.2	overlapping_locus	17.5	27.46	13.77	23.58	27.94	14.71	5.62	17.49	6.94
chr1	516376	516479	104	-	ENSEMBL	gene	ENSG00000278757.1	snRNA	FO681485.1	3				0	0	0	0	0	0	0	0	0
chr1	586071	827796	241726	-	HAVANA	gene	ENSG00000230021.10	transcribed_processed_pseudogene	AL669831.3	2		OTTHUMG00000191652.4		0	2.33	3	2.17	1	0	4	2	3
chr1	587629	594768	7140	+	HAVANA	gene	ENSG00000235146.2	lncRNA	AC114498.1	2		OTTHUMG00000002329.1		0	1	0	0	0	1	0	0	0
chr1	629062	629433	372	+	HAVANA	gene	ENSG00000225972.1	unprocessed_pseudogene	MTND1P23	2	HGNC:42092	OTTHUMG00000002338.1		1.55	6	5.01	6	3	0	8	3	1
chr1	629640	630683	1044	+	HAVANA	gene	ENSG00000225630.1	unprocessed_pseudogene	MTND2P28	2	HGNC:42129	OTTHUMG00000002336.1		109.79	65.06	36.88	123.01	39.48	37.42	174.64	101.06	64.08
chr1	631074	632616	1543	+	HAVANA	gene	ENSG00000237973.1	unprocessed_pseudogene	MTCO1P12	2	HGNC:52014	OTTHUMG00000002333.2		1156.18	676.72	704.94	1908.83	964.98	1009.14	14196.2	10292.1	9567.21
chr1	632325	632413	89	-	ENSEMBL	gene	ENSG00000278791.1	miRNA	AC114498.2	3				0	0	0	0	0	0	0	0	0
chr1	632757	633438	682	+	HAVANA	gene	ENSG00000229344.1	unprocessed_pseudogene	MTCO2P12	2	HGNC:52028	OTTHUMG00000002334.1		0	0	0	1	0	1	2	1	0
chr1	633535	633741	207	+	HAVANA	gene	ENSG00000240409.1	unprocessed_pseudogene	MTATP8P1	2	HGNC:44571	OTTHUMG00000002473.1	overlapping_locus	0	0	0	0	0	0	0	0	0
chr1	633696	634376	681	+	HAVANA	gene	ENSG00000248527.1	unprocessed_pseudogene	MTATP6P1	2	HGNC:44575	OTTHUMG00000002335.2	overlapping_locus	13975	12827.9	10871.9	17962.1	9401.19	9241.57	15677.6	18166.5	18949.1
chr1	634376	634922	547	+	HAVANA	gene	ENSG00000198744.5	unprocessed_pseudogene	MTCO3P12	2	HGNC:52042	OTTHUMG00000002337.2		0	1	0	1	1	0	0	1	1
chr1	674842	675265	424	+	HAVANA	gene	ENSG00000268663.1	processed_pseudogene	WBP1LP6	1	HGNC:43956	OTTHUMG00000002340.3	pseudo_consens	0	0	0	0	0	0	0	0	0
chr1	685679	686673	995	-	HAVANA	gene	ENSG00000284662.1	protein_coding	OR4F16	2	HGNC:15079	OTTHUMG00000002581.3		0.33	0	0	0	0	0	0.67	0	0.67
chr1	722092	724903	2812	+	HAVANA	gene	ENSG00000229376.3	processed_pseudogene	CICP3	1	HGNC:37742	OTTHUMG00000057431.3	pseudo_consens	0	0	0	0	0	0	0	0	0
chr1	725885	778626	52742	-	HAVANA	gene	ENSG00000228327.3	transcribed_unprocessed_pseudogene	AL669831.1	2		OTTHUMG00000002406.2		167.6	284.44	158.87	233.65	239.82	262.88	93.23	216.07	237.14
chr1	758233	758336	104	-	ENSEMBL	gene	ENSG00000223181.1	snRNA	RNU6-1199P	3	HGNC:48162			0	0	0	0	0	0	0	0	0
chr1	760911	761989	1079	+	HAVANA	gene	ENSG00000229905.1	lncRNA	AL669831.2	2		OTTHUMG00000002408.1		0	0	0	0	0	0	0	0	0
chr1	778747	810065	31319	+	HAVANA	gene	ENSG00000237491.10	lncRNA	LINC01409	2	HGNC:50701	OTTHUMG00000002404.21		2	17.52	6.39	16.2	9.29	6.32	7.32	5.09	5
chr1	781937	782050	114	+	HAVANA	gene	ENSG00000285268.1	transcribed_processed_pseudogene	AL669831.6	2		OTTHUMG00000192553.1	overlapping_locus	0	0	0	0	0	0	0	0	0
chr1	800879	817712	16834	-	HAVANA	gene	ENSG00000230092.7	transcribed_unprocessed_pseudogene	AL669831.4	2		OTTHUMG00000002403.3	overlapping_locus	0	5	0	0	0	1	2	0	3
chr1	817371	819837	2467	+	HAVANA	gene	ENSG00000177757.2	lncRNA	FAM87B	2	HGNC:32236	OTTHUMG00000002471.2		0	1	2	0	2	2	0	9	3
chr1	825138	859446	34309	+	HAVANA	gene	ENSG00000228794.10	lncRNA	LINC01128	2	HGNC:49377	OTTHUMG00000196004.1		415	376	272	583	398	357	553	345	406
chr1	826206	827522	1317	-	HAVANA	gene	ENSG00000225880.5	lncRNA	LINC00115	2	HGNC:26211	OTTHUMG00000141258.2		13.18	44.9	17	23.01	20.01	21.01	13.01	4	13
chr1	860226	868202	7977	+	HAVANA	gene	ENSG00000288531.1	lncRNA	AL669831.7	2		OTTHUMG00000002468.25		0	0	2	0	0	0	0	1	0
chr1	868071	876903	8833	-	HAVANA	gene	ENSG00000230368.2	lncRNA	FAM41C	2	HGNC:27635	OTTHUMG00000002469.1		0	0	1.06	0	0	1	0	0	0
chr1	873292	874349	1058	+	HAVANA	gene	ENSG00000234711.1	unprocessed_pseudogene	TUBB8P11	1	HGNC:32337	OTTHUMG00000002470.2	pseudo_consens	0	0	0	0	1	0	1	0	0
chr1	874529	877234	2706	-	HAVANA	gene	ENSG00000283040.1	transcribed_unprocessed_pseudogene	AL669831.5	2		OTTHUMG00000191520.1		0	0	0	0	0	0	0	0	0
chr1	904834	915976	11143	+	HAVANA	gene	ENSG00000272438.1	lncRNA	AL645608.6	2		OTTHUMG00000185550.1	overlapping_locus	0	0	0	0	0	0	0	0	0
chr1	911435	914948	3514	+	HAVANA	gene	ENSG00000230699.2	lncRNA	AL645608.2	2		OTTHUMG00000040716.1	overlapping_locus	2	3	2	0	7	4	0	8	19
chr1	914171	914971	801	+	HAVANA	gene	ENSG00000241180.1	lncRNA	AL645608.4	2		OTTHUMG00000040717.2	overlapping_locus	0	0	1	0	0	0	0	0	0
chr1	916865	921016	4152	-	HAVANA	gene	ENSG00000223764.2	lncRNA	LINC02593	2	HGNC:53933	OTTHUMG00000040718.2		13	63	75	132	36	21	47	161	163
chr1	923928	944581	20654	+	HAVANA	gene	ENSG00000187634.12	protein_coding	SAMD11	2	HGNC:28706	OTTHUMG00000040719.11		77	123	126	313	83	62	103	391	255
chr1	944203	959309	15107	-	HAVANA	gene	ENSG00000188976.11	protein_coding	NOC2L	2	HGNC:24517	OTTHUMG00000040720.2		929	1600	1899	1023	1992	1914	786	1448	2436
chr1	960584	965719	5136	+	HAVANA	gene	ENSG00000187961.14	protein_coding	KLHL17	2	HGNC:24023	OTTHUMG00000040721.8		80	507	473	111	372	501	46	415	530
chr1	966482	975865	9384	+	HAVANA	gene	ENSG00000187583.11	protein_coding	PLEKHN1	2	HGNC:25284	OTTHUMG00000040756.5		4	107	117	11	72	131	1	118	197
chr1	975204	982093	6890	-	HAVANA	gene	ENSG00000187642.9	protein_coding	PERM1	2	HGNC:28208	OTTHUMG00000040757.3		7	2	5	4	1	1	0	13	7
chr1	995966	998051	2086	-	HAVANA	gene	ENSG00000272512.1	lncRNA	AL645608.7	2		OTTHUMG00000185581.1		4	69	32	4	30	26	2	25	60
chr1	998962	1000172	1211	-	HAVANA	gene	ENSG00000188290.10	protein_coding	HES4	2	HGNC:24149	OTTHUMG00000040758.2		62	975	807	83	1123	1124	53	1152	1254
chr1	1001138	1014540	13403	+	HAVANA	gene	ENSG00000187608.10	protein_coding	ISG15	2	HGNC:4053	OTTHUMG00000040777.4		856	444	529	256	661	1235	307	594	650
chr1	1008076	1008229	154	-	HAVANA	gene	ENSG00000231702.2	processed_pseudogene	AL645608.3	2		OTTHUMG00000040759.3		0	0	0	0	0	0	0	0	0
chr1	1011997	1013193	1197	-	HAVANA	gene	ENSG00000224969.1	lncRNA	AL645608.1	1		OTTHUMG00000040779.1		0	0	0	0	0	0	0	0	0
chr1	1020120	1056118	35999	+	HAVANA	gene	ENSG00000188157.15	protein_coding	AGRN	2	HGNC:329	OTTHUMG00000040778.7	overlapping_locus	643	5015	4990	1289	3742	5407	1443	6508	9309
chr1	1055033	1056116	1084	+	HAVANA	gene	ENSG00000242590.1	lncRNA	AL645608.5	2		OTTHUMG00000040780.1	overlapping_locus	0	0	0	0	0	0	0	0	0
chr1	1059708	1069355	9648	+	HAVANA	gene	ENSG00000217801.10	transcribed_unprocessed_pseudogene	AL390719.1	2		OTTHUMG00000000629.5		9	115	171	20	161	168	5	90	79
chr1	1062208	1063288	1081	-	HAVANA	gene	ENSG00000273443.1	lncRNA	AL645608.8	2		OTTHUMG00000186253.1		0	0	0	0	1	0	1	2	0
chr1	1070967	1074306	3340	-	HAVANA	gene	ENSG00000237330.3	protein_coding	RNF223	2	HGNC:40020	OTTHUMG00000185582.2		0	18	32	0	23	61	0	21	21
chr1	1081818	1116361	34544	-	HAVANA	gene	ENSG00000131591.17	protein_coding	C1orf159	2	HGNC:26062	OTTHUMG00000000745.9		132	302	376	141	310	352	101	361	387
chr1	1097585	1104598	7014	+	HAVANA	gene	ENSG00000285812.1	lncRNA	AL390719.3	2		OTTHUMG00000193099.1		0	0	0	0	0	0	0	0	0
chr1	1137017	1144056	7040	+	HAVANA	gene	ENSG00000223823.1	lncRNA	LINC01342	2	HGNC:50551	OTTHUMG00000000827.1		0	0	0	0	0	0	0	0	0
chr1	1167104	1167198	95	+	ENSEMBL	gene	ENSG00000207730.3	miRNA	MIR200B	3	HGNC:31579			0	0	0	0	0	0	0	0	0
chr1	1167863	1167952	90	+	ENSEMBL	gene	ENSG00000207607.3	miRNA	MIR200A	3	HGNC:31578			0	0	0	0	0	0	0	0	0
chr1	1169005	1169087	83	+	ENSEMBL	gene	ENSG00000198976.1	miRNA	MIR429	3	HGNC:13784			0	0	0	0	0	0	0	0	0
chr1	1169357	1170343	987	+	HAVANA	gene	ENSG00000272141.1	lncRNA	AL390719.2	2		OTTHUMG00000185583.1		8	33	34	16	20	32	1	36	66
chr1	1173056	1179555	6500	-	HAVANA	gene	ENSG00000205231.1	lncRNA	TTLL10-AS1	2	HGNC:41159	OTTHUMG00000000850.1		0	0	0	0	0	0	0	0	0
chr1	1173880	1197936	24057	+	HAVANA	gene	ENSG00000162571.14	protein_coding	TTLL10	2	HGNC:26693	OTTHUMG00000000851.6		1	0	1	0	1	6	0	3	1
chr1	1203508	1206592	3085	-	HAVANA	gene	ENSG00000186891.14	protein_coding	TNFRSF18	2	HGNC:11914	OTTHUMG00000001414.5		4	11	18	8	48	44	6	30	15
chr1	1211340	1214153	2814	-	HAVANA	gene	ENSG00000186827.11	protein_coding	TNFRSF4	2	HGNC:11918	OTTHUMG00000001415.5		4	63	45	4	183	159	5	155	129
chr1	1216908	1232067	15160	-	HAVANA	gene	ENSG00000078808.17	protein_coding	SDF4	2	HGNC:24188	OTTHUMG00000001812.7		3401	5144	6116	3838	5763	6154	4249	4782	7385
chr1	1232237	1235041	2805	+	HAVANA	gene	ENSG00000176022.7	protein_coding	B3GALT6	2	HGNC:17978	OTTHUMG00000001813.3	retrogene	312	706	951	382	1216	1126	422	933	1371
chr1	1242446	1246722	4277	-	HAVANA	gene	ENSG00000184163.3	protein_coding	C1QTNF12	2	HGNC:32308	OTTHUMG00000001412.6		7	31	11	6	13	12	4	22	18
chr1	1249777	1251334	1558	-	HAVANA	gene	ENSG00000260179.1	lncRNA	AL162741.1	2		OTTHUMG00000175732.1		0	6	3	3	3	2	0	2	5
chr1	1253909	1273885	19977	-	HAVANA	gene	ENSG00000160087.20	protein_coding	UBE2J2	2	HGNC:19268	OTTHUMG00000001911.9		509	1245	1625	602	1749	1581	568	1178	1732
chr1	1275223	1280420	5198	+	HAVANA	gene	ENSG00000230415.1	lncRNA	LINC01786	2	HGNC:52575	OTTHUMG00000002234.2		1	10	10	9	3	0	2	2	8
chr1	1280436	1292029	11594	+	HAVANA	gene	ENSG00000162572.21	protein_coding	SCNN1D	2	HGNC:10601	OTTHUMG00000002081.8		83	194	152	213	77	80	109	230	154
chr1	1292390	1309609	17220	-	HAVANA	gene	ENSG00000131584.19	protein_coding	ACAP3	2	HGNC:16754	OTTHUMG00000002235.5	ncRNA_host	628	1320	1282	913	1334	1608	463	1257	1949
chr1	1296110	1296170	61	-	ENSEMBL	gene	ENSG00000278073.1	miRNA	MIR6726	3	HGNC:50009			0	0	0	0	0	0	0	0	0
chr1	1308597	1311677	3081	+	HAVANA	gene	ENSG00000169972.12	protein_coding	PUSL1	2	HGNC:26914	OTTHUMG00000003361.4		137	218	352	124	292	326	105	163	321
chr1	1311585	1324691	13107	-	HAVANA	gene	ENSG00000127054.20	protein_coding	INTS11	1	HGNC:26052	OTTHUMG00000003330.13	overlapping_locus	887	2230	2201	864	1903	2032	652	1615	2272
chr1	1312502	1312566	65	-	ENSEMBL	gene	ENSG00000283712.1	miRNA	MIR6727	3	HGNC:50171			0	0	0	0	0	0	0	0	0
chr1	1317581	1318689	1109	-	HAVANA	gene	ENSG00000240731.1	lncRNA	AL139287.1	2		OTTHUMG00000003331.1	overlapping_locus	1	7	1	2	1	3	2	2	10
chr1	1324756	1328896	4141	+	HAVANA	gene	ENSG00000224051.7	protein_coding	CPTP	2	HGNC:28116	OTTHUMG00000003171.4		1141	744	1236	1362	981	980	1320	851	1678
chr1	1331280	1335314	4035	+	HAVANA	gene	ENSG00000169962.5	protein_coding	TAS1R3	2	HGNC:15661	OTTHUMG00000003071.2		24	4	7	139	25	13	83	9	19
chr1	1335276	1349418	14143	-	HAVANA	gene	ENSG00000107404.20	protein_coding	DVL1	2	HGNC:3084	OTTHUMG00000003069.5	ncRNA_host	964	2579	2661	1281	2276	2267	958	2323	3360
chr1	1339650	1339708	59	-	ENSEMBL	gene	ENSG00000284372.1	miRNA	MIR6808	3	HGNC:50046			0	0	0	0	0	0	0	0	0
chr1	1352689	1361777	9089	-	HAVANA	gene	ENSG00000162576.16	protein_coding	MXRA8	2	HGNC:7542	OTTHUMG00000002973.5		58	1011	1062	159	996	1221	146	1775	2072
chr1	1373730	1375495	1766	-	HAVANA	gene	ENSG00000175756.13	protein_coding	AURKAIP1	2	HGNC:24114	OTTHUMG00000001413.3		1341	1278	1858	1591	1786	1583	1384	1580	2014
chr1	1378666	1379032	367	+	HAVANA	gene	ENSG00000223663.2	processed_pseudogene	NDUFB4P8	1	HGNC:45256	OTTHUMG00000002972.2	pseudo_consens	0	0	0	0	0	0	0	0	0
chr1	1385711	1399335	13625	-	HAVANA	gene	ENSG00000221978.12	protein_coding	CCNL2	2	HGNC:20570	OTTHUMG00000002917.7		2352	6100	5449	3045	4350	5015	1404	5278	7003
chr1	1399520	1402046	2527	+	HAVANA	gene	ENSG00000224870.7	lncRNA	MRPL20-AS1	2	HGNC:27125	OTTHUMG00000002908.6		313	635	528	442	460	457	382	446	551
chr1	1401909	1407293	5385	-	HAVANA	gene	ENSG00000242485.6	protein_coding	MRPL20	1	HGNC:14478	OTTHUMG00000002916.4	ncRNA_host	838	831	1098	697	889.25	837	667	880	1058
chr1	1405460	1405752	293	-	ENSEMBL	gene	ENSG00000264293.2	misc_RNA	RN7SL657P	3	HGNC:46673			0	0	0	0	0.75	0	0	0	0
chr1	1409096	1410618	1523	+	HAVANA	gene	ENSG00000272455.1	lncRNA	AL391244.2	2		OTTHUMG00000185586.1		15	112	36	40	46.31	30	23	22.31	70
chr1	1418420	1421769	3350	-	HAVANA	gene	ENSG00000235098.8	protein_coding	ANKRD65	1	HGNC:42950	OTTHUMG00000002911.4		18	10	24	29	33	34	18	34	49
chr1	1420245	1422691	2447	+	HAVANA	gene	ENSG00000225905.1	lncRNA	AL391244.1	2		OTTHUMG00000002912.1		0	0	0	0	0	0	0	0	0
chr1	1426128	1427787	1660	+	HAVANA	gene	ENSG00000205116.3	protein_coding	TMEM88B	2	HGNC:37099	OTTHUMG00000153395.3		0	0	0	0	0	0	0	0	0
chr1	1430539	1434573	4035	-	HAVANA	gene	ENSG00000225285.1	lncRNA	LINC01770	1	HGNC:52560	OTTHUMG00000002915.2		4	13	7	6	9	4	4	8	14
chr1	1434861	1442882	8022	+	HAVANA	gene	ENSG00000179403.12	protein_coding	VWA1	1	HGNC:30910	OTTHUMG00000002975.6		1115	3411	4003	1338	2468	1716	1123	4304	4915
chr1	1449689	1470163	20475	+	HAVANA	gene	ENSG00000215915.10	protein_coding	ATAD3C	2	HGNC:32151	OTTHUMG00000000531.8		41.15	87	95.06	47	36.02	27.03	58.16	123.08	101.03
chr1	1471765	1497848	26084	+	HAVANA	gene	ENSG00000160072.20	protein_coding	ATAD3B	2	HGNC:24007	OTTHUMG00000000577.6		355.68	607.06	816.15	314.9	733.76	771.64	159.77	569.46	1196.37
chr1	1503250	1509452	6203	+	HAVANA	gene	ENSG00000284740.1	transcribed_unprocessed_pseudogene	AL645728.2	2		OTTHUMG00000192278.1		1	3	1	4	2	3	0	2	4
chr1	1512162	1534685	22524	+	HAVANA	gene	ENSG00000197785.14	protein_coding	ATAD3A	2	HGNC:25567	OTTHUMG00000000575.7		288.17	684.94	960.79	248.1	491.22	497.33	338.07	642.45	1130.6
chr1	1534778	1540624	5847	-	HAVANA	gene	ENSG00000205090.9	protein_coding	TMEM240	2	HGNC:25186	OTTHUMG00000042193.4		2	40	34	4	15	30	7	29	44
chr1	1541673	1574863	33191	-	HAVANA	gene	ENSG00000160075.12	protein_coding	SSU72	2	HGNC:25016	OTTHUMG00000000576.6		1268	2545	3005	1372	3027	3198	1433	2073	2919
chr1	1574102	1577075	2974	+	HAVANA	gene	ENSG00000215014.5	lncRNA	AL645728.1	2		OTTHUMG00000186983.2		6	22	7	8	12	7	8	2	8
chr1	1583510	1583909	400	-	HAVANA	gene	ENSG00000274481.1	processed_pseudogene	AL691432.3	2		OTTHUMG00000187518.1		0	0	0	0	0	0	0	0	0
chr1	1598012	1600135	2124	-	HAVANA	gene	ENSG00000228594.4	protein_coding	FNDC10	2	HGNC:42951	OTTHUMG00000154864.5		1	59	74	15	208	280	9	64	139
chr1	1600314	1602703	2390	+	HAVANA	gene	ENSG00000286989.1	lncRNA	AL691432.4	2		OTTHUMG00000195682.1		0	5	1	4	3	14	2	1	4
chr1	1613758	1615795	2038	-	HAVANA	gene	ENSG00000272106.1	lncRNA	AL691432.2	2		OTTHUMG00000185588.1		39	57	37	84	55	60	104	25	53
chr1	1615415	1630610	15196	+	HAVANA	gene	ENSG00000197530.12	protein_coding	MIB2	1	HGNC:30577	OTTHUMG00000074647.10		378	838	633	605	786	899	391	682	943
chr1	1632163	1635263	3101	+	HAVANA	gene	ENSG00000189409.14	protein_coding	MMP23B	2	HGNC:7171	OTTHUMG00000074713.7		23.92	19.37	40.37	56.51	29.32	30.13	33.95	31.65	15.14
chr1	1635227	1659012	23786	-	HAVANA	gene	ENSG00000248333.8	protein_coding	CDK11B	2	HGNC:1729	OTTHUMG00000078638.6		508.44	1194.36	1055.88	446.65	1082.52	1072.3	434.95	902.44	1203.56
chr1	1659325	1662602	3278	+	HAVANA	gene	ENSG00000272004.1	lncRNA	FO704657.1	2		OTTHUMG00000185638.1		0	0	0	0	0	0	3	0	2
chr1	1659529	1692795	33267	-	HAVANA	gene	ENSG00000189339.12	protein_coding	SLC35E2B	2	HGNC:33941	OTTHUMG00000078639.4		494.67	2557.02	2081.09	606.81	1678.95	1842.28	585.86	1704.9	2739.85
chr1	1671990	1674397	2408	+	HAVANA	gene	ENSG00000269737.2	transcribed_processed_pseudogene	AL691432.1	1		OTTHUMG00000182605.1	overlapping_locus	0	0	0	1	0	1	0	0	1
chr1	1699942	1701782	1841	+	HAVANA	gene	ENSG00000215914.4	unprocessed_pseudogene	MMP23A	2	HGNC:7170	OTTHUMG00000000585.6		8.08	12.63	28.63	5.49	1.68	18.87	8.05	15.35	7.86
chr1	1702379	1724357	21979	-	HAVANA	gene	ENSG00000008128.23	protein_coding	CDK11A	2	HGNC:1730	OTTHUMG00000000703.16	overlapping_locus	529.4	1007.45	827.35	504.48	1061.91	1131.95	271.5	723.33	1104.78
chr1	1702736	1737688	34953	-	HAVANA	gene	ENSG00000268575.1	lncRNA	AL031282.2	2		OTTHUMG00000183552.1	overlapping_locus	41.97	220.59	147.77	47.87	122.57	141.75	21.55	98.22	133.37
chr1	1724512	1737251	12740	+	HAVANA	gene	ENSG00000227775.3	transcribed_processed_pseudogene	AL031282.1	1		OTTHUMG00000000825.3	pseudo_consens	1	0	0	1	2	0	0	1	1
chr1	1724838	1745999	21162	-	HAVANA	gene	ENSG00000215790.7	protein_coding	SLC35E2A	2	HGNC:20863	OTTHUMG00000000823.6	overlapping_locus	49.52	424.58	258.91	307.19	794.05	917.72	84.14	227.1	340.44
chr1	1751232	1780457	29226	-	HAVANA	gene	ENSG00000008130.15	protein_coding	NADK	2	HGNC:29831	OTTHUMG00000000942.6		2327	2004	2019	1705	2288	2669	1803	1736	2591
chr1	1785285	1891117	105833	-	HAVANA	gene	ENSG00000078369.18	protein_coding	GNB1	1	HGNC:4396	OTTHUMG00000000940.9		2466	9441	9969	2970	12873	13638	3283	6775	12307
chr1	1891471	1892658	1188	+	HAVANA	gene	ENSG00000231050.1	lncRNA	AL109917.1	2		OTTHUMG00000000941.1		0	0	1	2	3	3	2	0	0
chr1	1915108	1917296	2189	+	HAVANA	gene	ENSG00000169885.10	protein_coding	CALML6	1	HGNC:24193	OTTHUMG00000000943.3		7	7	7	21	8	8	9	6	11
chr1	1917590	1919279	1690	-	HAVANA	gene	ENSG00000178821.13	protein_coding	TMEM52	2	HGNC:27916	OTTHUMG00000000944.8		119	33	42	131	28	20	225	22	20
chr1	1921951	2003837	81887	-	HAVANA	gene	ENSG00000142609.18	protein_coding	CFAP74	1	HGNC:29368	OTTHUMG00000000945.17		12	7	6	153	16	5	38	6	7
chr1	2013213	2015639	2427	-	HAVANA	gene	ENSG00000233542.2	lncRNA	AL391845.2	2		OTTHUMG00000041065.2		0	14	13	0	17	17	0	6	9
chr1	2019329	2030758	11430	+	HAVANA	gene	ENSG00000187730.9	protein_coding	GABRD	2	HGNC:4084	OTTHUMG00000041064.6		3	25	26	3	111	74	4	44	65
chr1	2049203	2050070	868	-	HAVANA	gene	ENSG00000226969.1	lncRNA	AL391845.1	2		OTTHUMG00000041087.1		0	0	0	0	0	0	0	0	0
chr1	2050411	2185395	134985	+	HAVANA	gene	ENSG00000067606.17	protein_coding	PRKCZ	1	HGNC:9412	OTTHUMG00000001238.14		178	332	434	410	381	332	330	358	481
chr1	2141084	2145279	4196	-	HAVANA	gene	ENSG00000271806.1	lncRNA	AL590822.2	2		OTTHUMG00000185365.1		0	3	0	0	0	0	0	0	2
chr1	2181794	2184389	2596	-	HAVANA	gene	ENSG00000182873.5	lncRNA	PRKCZ-AS1	1	HGNC:40477	OTTHUMG00000001239.2		2	13	16	4	13	11	1	11	20
chr1	2184461	2212720	28260	-	HAVANA	gene	ENSG00000162585.17	protein_coding	FAAP20	2	HGNC:26428	OTTHUMG00000001404.8		264	1002	1118	350	993	1047	305	989	905
chr1	2212523	2220738	8216	+	HAVANA	gene	ENSG00000234396.3	lncRNA	AL590822.1	2		OTTHUMG00000001405.2		0	0	0	0	0	0	0	0	0
chr1	2228319	2310213	81895	+	HAVANA	gene	ENSG00000157933.10	protein_coding	SKI	2	HGNC:10896	OTTHUMG00000001407.4		667	1688	1047	691	1524	1618	869	1241	1668
chr1	2315040	2323085	8046	+	HAVANA	gene	ENSG00000287356.1	lncRNA	AL590822.3	2		OTTHUMG00000193849.2		2	4	8	1	4	3	2	4	8
chr1	2321253	2391707	70455	-	HAVANA	gene	ENSG00000116151.14	protein_coding	MORN1	1	HGNC:25852	OTTHUMG00000001402.7	overlapping_locus	41	69	55	77	63	67	49	55	77
chr1	2326201	2326693	493	-	HAVANA	gene	ENSG00000272161.1	lncRNA	AL589739.1	2		OTTHUMG00000185693.1	overlapping_locus	0	0	1	0	0	1	0	0	1
chr1	2350414	2352820	2407	-	HAVANA	gene	ENSG00000269896.2	transcribed_processed_pseudogene	AL513477.1	1		OTTHUMG00000057495.3	overlapping_locus	6	20	27	19	13	22	13	19	30
chr1	2363061	2363628	568	-	HAVANA	gene	ENSG00000272420.1	lncRNA	AL513477.2	2		OTTHUMG00000185694.1	overlapping_locus	1	5	3	2	3	4	2	7	1
chr1	2391775	2405442	13668	+	HAVANA	gene	ENSG00000157916.20	protein_coding	RER1	2	HGNC:30309	OTTHUMG00000001403.6		2385	3621	4859	3364	3635	3604	3169	3815	4396
chr1	2403964	2413797	9834	-	HAVANA	gene	ENSG00000157911.10	protein_coding	PEX10	1	HGNC:8851	OTTHUMG00000001637.8		296	475	533	513	465	543	479	400	575
chr1	2425980	2505532	79553	+	HAVANA	gene	ENSG00000149527.18	protein_coding	PLCH2	2	HGNC:29037	OTTHUMG00000000719.6		48	66	47	858	186	178	182	341	300
chr1	2492300	2493258	959	-	HAVANA	gene	ENSG00000224387.1	lncRNA	AL139246.1	1		OTTHUMG00000000720.1		0	0	0	0	0	0	0	0	0
chr1	2493437	2494479	1043	-	HAVANA	gene	ENSG00000229393.1	lncRNA	AL139246.4	1		OTTHUMG00000000721.1		0	1	0	0	0	0	0	0	0
chr1	2508537	2526611	18075	-	HAVANA	gene	ENSG00000157881.15	protein_coding	PANK4	2	HGNC:19366	OTTHUMG00000000791.7		322	717	575	308	595	631	269	466	570
chr1	2528745	2530263	1519	-	HAVANA	gene	ENSG00000197921.6	protein_coding	HES5	2	HGNC:19764	OTTHUMG00000000793.2		0	8	2	1	1	2	1	2	1
chr1	2530064	2547460	17397	+	HAVANA	gene	ENSG00000272449.2	lncRNA	AL139246.5	2		OTTHUMG00000185639.2		21	70	73	29	76	104	32	38	54
chr1	2549920	2557031	7112	-	HAVANA	gene	ENSG00000238164.6	lncRNA	TNFRSF14-AS1	2	HGNC:26966	OTTHUMG00000000818.3		62.68	306.95	254.92	215	423.8	436.94	44	324	428.98
chr1	2555639	2565382	9744	+	HAVANA	gene	ENSG00000157873.17	protein_coding	TNFRSF14	2	HGNC:11912	OTTHUMG00000000792.18		1047	2138	1898	1444	3502	5074	821	1597	2413
chr1	2566410	2569888	3479	+	HAVANA	gene	ENSG00000225931.3	TEC	AL139246.2	2		OTTHUMG00000158429.2		2.32	3.05	2.08	0	2.2	2.06	0	0	1.02
chr1	2581560	2584533	2974	+	HAVANA	gene	ENSG00000228037.1	lncRNA	AL139246.3	1		OTTHUMG00000000819.1		0	2	2	1	1	2	0	2	2
chr1	2586491	2591469	4979	+	HAVANA	gene	ENSG00000157870.16	protein_coding	PRXL2B	2	HGNC:28390	OTTHUMG00000000847.6		122	680	780	266	1442	1956	242	704	1198
chr1	2590639	2633016	42378	-	HAVANA	gene	ENSG00000142606.16	protein_coding	MMEL1	2	HGNC:14668	OTTHUMG00000000846.5		1	19	25	3	14	13	2	13	10
chr1	2632568	2636620	4053	+	HAVANA	gene	ENSG00000237058.1	lncRNA	MMEL1-AS1	1	HGNC:40695	OTTHUMG00000039631.1		0	0	0	0	0	0	0	0	0
chr1	2635976	2801717	165742	-	HAVANA	gene	ENSG00000215912.12	protein_coding	TTC34	2	HGNC:34297	OTTHUMG00000000539.10		3	3	5	10	13	22	1	5	9
chr1	2768091	2784733	16643	+	HAVANA	gene	ENSG00000285945.1	lncRNA	AC242022.2	2		OTTHUMG00000192792.2	overlapping_locus	0	0	0	0	0	0	0	0	0
chr1	2773603	2776473	2871	+	HAVANA	gene	ENSG00000283259.1	lncRNA	AC242022.1	2		OTTHUMG00000191647.1		0	0	0	0	0	0	0	0	0
chr1	2811850	2812692	843	-	HAVANA	gene	ENSG00000233234.1	lncRNA	AL592464.2	1		OTTHUMG00000000564.1		0	0	0	0	0	0	0	0	0
chr1	2814056	2817767	3712	+	HAVANA	gene	ENSG00000287396.1	lncRNA	AL592464.3	2		OTTHUMG00000194322.1		0	0	0	0	0	0	0	0	0
chr1	2814432	2814998	567	-	HAVANA	gene	ENSG00000231630.1	lncRNA	AL592464.1	2		OTTHUMG00000000565.1		0	0	0	0	0	0	0	0	0
chr1	2960658	2968707	8050	-	HAVANA	gene	ENSG00000284745.1	lncRNA	AL589702.1	2		OTTHUMG00000192279.1		0	0	2	0	0	0	0	0	0
chr1	3021467	3022903	1437	+	HAVANA	gene	ENSG00000169717.7	protein_coding	ACTRT2	2	HGNC:24026	OTTHUMG00000000562.2	retrogene	0	0	0	0	0	0	0	0	0
chr1	3059615	3068437	8823	-	HAVANA	gene	ENSG00000177133.11	lncRNA	PRDM16-DT	2	HGNC:48664	OTTHUMG00000000563.4		5	9	5	5	10	5	0	39	20
chr1	3069168	3438621	369454	+	HAVANA	gene	ENSG00000142611.17	protein_coding	PRDM16	1	HGNC:14000	OTTHUMG00000000581.10	overlapping_locus	2	47	26	2	44	54	3	113	88
chr1	3127975	3128035	61	+	ENSEMBL	gene	ENSG00000283572.1	miRNA	MIR4251	3	HGNC:38370			0	0	0	0	0	0	0	0	0
chr1	3132927	3133709	783	-	HAVANA	gene	ENSG00000226286.1	lncRNA	AL008733.1	2		OTTHUMG00000000624.1		0	0	0	0	0	0	0	0	0
chr1	3205988	3208664	2677	+	HAVANA	gene	ENSG00000279839.1	TEC	AL512383.1	2		OTTHUMG00000185775.1	overlapping_locus	0	0	0	0	0	0	0	0	0
chr1	3306636	3310096	3461	-	HAVANA	gene	ENSG00000272235.1	lncRNA	AL590438.1	2		OTTHUMG00000185641.1		0	0	0	0	0	1	0	3	4
chr1	3313052	3323149	10098	-	HAVANA	gene	ENSG00000287828.1	lncRNA	AL354743.2	2		OTTHUMG00000195724.1		0	2	0	0	0	2	0	1	2
chr1	3367815	3373928	6114	-	HAVANA	gene	ENSG00000286518.1	lncRNA	AL354743.1	2		OTTHUMG00000195708.1		0	0	0	0	0	0	0	0	0
chr1	3454665	3481113	26449	+	HAVANA	gene	ENSG00000130762.15	protein_coding	ARHGEF16	2	HGNC:15515	OTTHUMG00000000625.5		48	309	494	181	255	360	103	369	544
chr1	3487246	3487627	382	+	HAVANA	gene	ENSG00000272088.1	lncRNA	AL512413.1	2		OTTHUMG00000185642.1		0	0	0	0	1	0	0	0	0
chr1	3487951	3611508	123558	-	HAVANA	gene	ENSG00000162591.16	protein_coding	MEGF6	2	HGNC:3232	OTTHUMG00000000611.8	ncRNA_host	71	257	293	426	408	507	241	303	337
chr1	3560695	3560790	96	-	ENSEMBL	gene	ENSG00000207776.1	miRNA	MIR551A	3	HGNC:32806			0	0	0	0	0	0	0	0	0
chr1	3623190	3624743	1554	-	HAVANA	gene	ENSG00000238260.1	lncRNA	AL513320.1	2		OTTHUMG00000000613.1		0	4	0	2	4	0	0	0	1
chr1	3625015	3630127	5113	+	HAVANA	gene	ENSG00000158109.15	protein_coding	TPRG1L	2	HGNC:27007	OTTHUMG00000000609.2		1369	1199	1530	2203	2331	2295	2485	1452	2132
chr1	3630767	3652761	21995	-	HAVANA	gene	ENSG00000116213.16	protein_coding	WRAP73	1	HGNC:12759	OTTHUMG00000000612.6		147	635	564	239	596	657	154	393	507
chr1	3652516	3736201	83686	+	HAVANA	gene	ENSG00000078900.15	protein_coding	TP73	1	HGNC:12003	OTTHUMG00000000610.7		3	3	9	37	10	7	20	16	16
chr1	3658938	3668772	9835	-	HAVANA	gene	ENSG00000227589.1	lncRNA	AL136528.1	1		OTTHUMG00000041605.1		0	1	4	2	0	1	2	1	0
chr1	3712200	3714298	2099	-	HAVANA	gene	ENSG00000235131.1	lncRNA	AL136528.2	2		OTTHUMG00000003412.1		0	0	0	0	0	0	0	0	0
chr1	3735511	3747373	11863	-	HAVANA	gene	ENSG00000227372.12	transcribed_unitary_pseudogene	TP73-AS1	2	HGNC:29052	OTTHUMG00000003414.6		190	922	634	263	590	828	170	504	681
chr1	3736943	3737103	161	+	ENSEMBL	gene	ENSG00000276189.1	misc_RNA	AL136528.3	3				0	0	0	0	0	0	0	0	0
chr1	3746460	3771645	25186	+	HAVANA	gene	ENSG00000162592.10	protein_coding	CCDC27	2	HGNC:26546	OTTHUMG00000003504.5		0	0	0	0	0	0	0	0	0
chr1	3772761	3775982	3222	+	HAVANA	gene	ENSG00000235169.8	protein_coding	SMIM1	1	HGNC:44204	OTTHUMG00000003505.6		33	59	83	55	23	9	59	39	25
chr1	3778559	3796498	17940	-	HAVANA	gene	ENSG00000130764.10	protein_coding	LRRC47	2	HGNC:29207	OTTHUMG00000003506.4		961	1231	1344	1019	1228	1199	981	901	1449
chr1	3782815	3783111	297	+	ENSEMBL	gene	ENSG00000266075.2	misc_RNA	RN7SL574P	3	HGNC:46590			0	0	0	0	0	0	0	1	0
chr1	3785008	3785538	531	+	HAVANA	gene	ENSG00000272153.1	lncRNA	AL365330.1	2		OTTHUMG00000185643.1		1	2	2	3	1	0	1	2	1
chr1	3812086	3857214	45129	-	HAVANA	gene	ENSG00000116198.13	protein_coding	CEP104	2	HGNC:24866	OTTHUMG00000003507.6		356	690	524	402	783	810	504	485	811
chr1	3857267	3885429	28163	+	HAVANA	gene	ENSG00000169598.15	protein_coding	DFFB	2	HGNC:2773	OTTHUMG00000003525.6		46	168	147	53	209	226	44	147	197
chr1	3889125	3900293	11169	-	HAVANA	gene	ENSG00000198912.11	protein_coding	C1orf174	2	HGNC:27915	OTTHUMG00000003739.2		248	494	538	342	572	621	218	323	528
chr1	3900352	3917225	16874	+	HAVANA	gene	ENSG00000236423.6	lncRNA	LINC01134	2	HGNC:49449	OTTHUMG00000041129.3		3	15	15	13	18	19	5	9	43
chr1	3940486	3955262	14777	+	HAVANA	gene	ENSG00000233304.7	lncRNA	LINC01346	2	HGNC:50563	OTTHUMG00000000499.5		0	0	0	0	0	0	0	0	0
chr1	3944547	3949024	4478	-	HAVANA	gene	ENSG00000226374.3	lncRNA	LINC01345	1	HGNC:50564	OTTHUMG00000000731.4		0	0	0	0	0	0	0	0	0
chr1	3976133	4012704	36572	+	HAVANA	gene	ENSG00000284668.2	lncRNA	LINC02780	2	HGNC:54300	OTTHUMG00000192281.2		0	0	0	0	0	0	0	0	0
chr1	4012921	4019508	6588	-	HAVANA	gene	ENSG00000284703.1	lncRNA	AL805961.1	2		OTTHUMG00000192282.1		0	0	0	0	0	0	0	0	0
chr1	4175528	4175899	372	-	HAVANA	gene	ENSG00000229280.1	processed_pseudogene	EEF1DP6	1	HGNC:51456	OTTHUMG00000000732.1	pseudo_consens	0	0	0	0	0	0	0	0	0
chr1	4412027	4424689	12663	+	HAVANA	gene	ENSG00000235054.4	lncRNA	LINC01777	2	HGNC:52567	OTTHUMG00000000733.13		0	0	0	0	0	0	0	0	0
chr1	4479131	4484375	5245	-	HAVANA	gene	ENSG00000284694.1	lncRNA	AL355602.1	2		OTTHUMG00000192283.1		0	0	0	0	0	0	0	0	0
chr1	4551735	4552145	411	-	HAVANA	gene	ENSG00000227169.2	lncRNA	Z98747.1	2		OTTHUMG00000000646.2		0	0	0	0	0	0	0	0	0
chr1	4571481	4594016	22536	+	HAVANA	gene	ENSG00000232596.3	lncRNA	LINC01646	2	HGNC:52433	OTTHUMG00000000647.7		0	0	0	0	0	0	0	0	0
chr1	4654609	4792534	137926	+	HAVANA	gene	ENSG00000196581.11	protein_coding	AJAP1	2	HGNC:30801	OTTHUMG00000000645.7		4	9	7	7	14	6	8	12	6
chr1	4730211	4734992	4782	-	HAVANA	gene	ENSG00000287586.1	lncRNA	Z98886.1	2		OTTHUMG00000195722.1		0	0	0	0	0	0	0	0	0
chr1	4963954	4973298	9345	-	HAVANA	gene	ENSG00000284739.1	lncRNA	BX005132.1	2		OTTHUMG00000192284.1		0	0	0	0	0	0	0	0	0
chr1	4973381	4981568	8188	+	HAVANA	gene	ENSG00000284674.1	lncRNA	LINC02781	2	HGNC:54301	OTTHUMG00000192285.1		0	0	0	0	0	0	0	0	0
chr1	5086459	5090899	4441	-	HAVANA	gene	ENSG00000231510.1	lncRNA	LINC02782	1	HGNC:54302	OTTHUMG00000041729.1		0	0	0	0	0	0	0	0	0
chr1	5301928	5307394	5467	-	HAVANA	gene	ENSG00000284616.1	lncRNA	AL139823.1	2		OTTHUMG00000192286.1		0	0	0	0	0	0	0	0	0
chr1	5478736	5493057	14322	-	HAVANA	gene	ENSG00000284692.2	lncRNA	Z98259.3	2		OTTHUMG00000192287.2		0	0	0	0	0	0	0	0	0
chr1	5480787	5482028	1242	-	HAVANA	gene	ENSG00000284666.1	lncRNA	Z98259.2	2		OTTHUMG00000192288.1		0	0	0	0	0	0	0	0	0
chr1	5492978	5494674	1697	+	HAVANA	gene	ENSG00000260972.1	lncRNA	Z98259.1	2		OTTHUMG00000175733.1		0	0	0	0	0	0	0	0	0
chr1	5554747	5554881	135	+	HAVANA	gene	ENSG00000283356.1	unprocessed_pseudogene	Z97988.2	2		OTTHUMG00000191793.1		0	0	0	0	0	0	0	0	0
chr1	5561709	5668295	106587	-	HAVANA	gene	ENSG00000236948.2	lncRNA	AL365255.1	2		OTTHUMG00000041453.2		0	0	0	0	0	0	0	0	0
chr1	5564071	5564143	73	+	ENSEMBL	gene	ENSG00000264341.1	miRNA	Z97988.1	3				0	0	0	0	0	0	0	0	0
chr1	5862672	5862741	70	-	ENSEMBL	gene	ENSG00000264101.1	miRNA	MIR4689	3	HGNC:41895			0	0	0	0	0	0	0	0	0
chr1	5862811	5992473	129663	-	HAVANA	gene	ENSG00000131697.18	protein_coding	NPHP4	2	HGNC:19104	OTTHUMG00000000701.7		19	161	144	39	190	272	45	170	229
chr1	5990927	6101193	110267	+	HAVANA	gene	ENSG00000069424.15	protein_coding	KCNAB2	2	HGNC:6229	OTTHUMG00000000795.17		195	459	484	291	1247	2521	322	361	520
chr1	6101787	6180321	78535	-	HAVANA	gene	ENSG00000116254.18	protein_coding	CHD5	2	HGNC:16816	OTTHUMG00000000952.7		1	5	4	1	4	4	1	6	0
chr1	6159430	6197757	38328	-	HAVANA	gene	ENSG00000285629.1	protein_coding	AL031847.2	2		OTTHUMG00000000953.6	overlapping_locus	0	15.86	0	12.36	0	0	0	0	0
chr1	6185020	6209389	24370	-	HAVANA	gene	ENSG00000116251.11	protein_coding	RPL22	1	HGNC:10315	OTTHUMG00000193375.2	overlapping_locus	4309	10971.1	11227	4882.64	12102	11887	4935	9339	10881
chr1	6204840	6205780	941	-	HAVANA	gene	ENSG00000226944.1	lncRNA	AL031847.1	2		OTTHUMG00000041452.1	overlapping_locus	0	0	1	0	0	0	0	0	0
chr1	6205475	6221299	15825	+	HAVANA	gene	ENSG00000158286.13	protein_coding	RNF207	2	HGNC:32947	OTTHUMG00000001089.5		110	618	582	360	266	258	119	391	881
chr1	6221193	6235972	14780	-	HAVANA	gene	ENSG00000116237.16	protein_coding	ICMT	2	HGNC:5350	OTTHUMG00000001254.3		578	1711	1917	1131	2703	2982	1219	1853	2629
chr1	6234692	6239444	4753	+	HAVANA	gene	ENSG00000225077.3	lncRNA	LINC00337	2	HGNC:28620	OTTHUMG00000001255.5		4	2	3	8	4	2	16	5	4
chr1	6244179	6245578	1400	+	HAVANA	gene	ENSG00000173673.8	protein_coding	HES3	2	HGNC:26226	OTTHUMG00000001271.4		0	0	0	0	0	0	0	0	0
chr1	6247353	6261098	13746	-	HAVANA	gene	ENSG00000158292.7	protein_coding	GPR153	2	HGNC:23618	OTTHUMG00000001272.3		188	249	248	428	139	134	588	266	289
chr1	6264269	6394391	130123	-	HAVANA	gene	ENSG00000097021.19	protein_coding	ACOT7	2	HGNC:24157	OTTHUMG00000001295.8		276	515	897	340	1069	887	305	459	800
chr1	6393555	6394391	837	+	HAVANA	gene	ENSG00000271746.1	lncRNA	AL031848.2	2		OTTHUMG00000185645.1		3	2	2	3	1	0	6	2	1
chr1	6412418	6424670	12253	-	HAVANA	gene	ENSG00000069812.11	protein_coding	HES2	2	HGNC:16005	OTTHUMG00000000752.2		0	330	405	2	537	477	1	291	422
chr1	6424776	6461367	36592	+	HAVANA	gene	ENSG00000187017.17	protein_coding	ESPN	2	HGNC:13281	OTTHUMG00000000753.11		727	230	254	1129	73	61	1747	319	98
chr1	6429834	6429896	63	-	ENSEMBL	gene	ENSG00000265392.1	miRNA	MIR4252	3	HGNC:38384			0	0	0	0	0	0	0	0	0
chr1	6443034	6447006	3973	-	HAVANA	gene	ENSG00000231868.1	lncRNA	AL031848.1	2		OTTHUMG00000000769.1		0	0	0	0	0	0	0	0	0
chr1	6460786	6466195	5410	-	HAVANA	gene	ENSG00000215788.10	protein_coding	TNFRSF25	2	HGNC:11910	OTTHUMG00000000831.9	overlapping_locus	9	509	384	85	701	810	27	375	671
chr1	6466092	6520061	53970	-	HAVANA	gene	ENSG00000171680.22	protein_coding	PLEKHG5	2	HGNC:29105	OTTHUMG00000000905.5	overlapping_locus	18	599	603	65	1133	1263	56	486	926
chr1	6521347	6554513	33167	-	HAVANA	gene	ENSG00000162408.11	protein_coding	NOL9	2	HGNC:26265	OTTHUMG00000000904.2		187	332	365	230	400	386	209	278	493
chr1	6540854	6540964	111	+	ENSEMBL	gene	ENSG00000253022.1	snRNA	RNU6-731P	3	HGNC:47694			0	0	0	0	0	0	0	0	0
chr1	6547905	6548619	715	+	HAVANA	gene	ENSG00000229519.2	processed_pseudogene	AL591866.1	1		OTTHUMG00000001442.3	pseudo_consens	0	0	0	0	0	0	0	0	0
chr1	6555307	6579755	24449	+	HAVANA	gene	ENSG00000173662.21	protein_coding	TAS1R1	1	HGNC:14448	OTTHUMG00000001441.4		0	0	0	1	0	0	4	0	0
chr1	6579994	6589280	9287	+	HAVANA	gene	ENSG00000204859.13	protein_coding	ZBTB48	2	HGNC:4930	OTTHUMG00000001438.5		398	439	345	383	363	447	289	384	399
chr1	6590724	6614607	23884	-	HAVANA	gene	ENSG00000162413.16	protein_coding	KLHL21	1	HGNC:29041	OTTHUMG00000001437.3		895	1454	1082	550	1857	1858	264	724	1635
chr1	6613731	6624030	10300	+	HAVANA	gene	ENSG00000116273.6	protein_coding	PHF13	2	HGNC:22983	OTTHUMG00000001439.2		443	772	634	427	798	756	424	588	794
chr1	6624866	6635586	10721	+	HAVANA	gene	ENSG00000041988.15	protein_coding	THAP3	2	HGNC:20855	OTTHUMG00000001440.3		133	371	370	213	371	363	114	321	341
chr1	6634168	6701924	67757	-	HAVANA	gene	ENSG00000007923.16	protein_coding	DNAJC11	2	HGNC:25570	OTTHUMG00000001443.6		638	908	1196	844	1102	1214	834	785	1593
chr1	6724637	6730012	5376	+	HAVANA	gene	ENSG00000228750.7	lncRNA	LINC01672	2	HGNC:52460	OTTHUMG00000001785.5		0	0	0	0	0	0	0	0	0
chr1	6767954	6770038	2085	+	HAVANA	gene	ENSG00000284744.1	lncRNA	AL591163.1	2		OTTHUMG00000192289.1		0	0	0	0	0	0	0	0	0
chr1	6783892	6784843	952	-	HAVANA	gene	ENSG00000237436.1	lncRNA	CAMTA1-DT	2	HGNC:53020	OTTHUMG00000001213.1		0	0	0	0	0	0	0	0	0
chr1	6785454	7769706	984253	+	HAVANA	gene	ENSG00000171735.19	protein_coding	CAMTA1	1	HGNC:18806	OTTHUMG00000001212.7	overlapping_locus	322	677	653	385	798	798	374	625	684
chr1	6834333	6834618	286	-	HAVANA	gene	ENSG00000227950.1	processed_pseudogene	AL590128.1	1		OTTHUMG00000001214.1	pseudo_consens	0	0	0	0	0	0	0	0	0
chr1	7008376	7014279	5904	-	HAVANA	gene	ENSG00000237365.1	lncRNA	AL512330.1	2		OTTHUMG00000001215.2		0	0	0	0	0	0	0	0	0
chr1	7219360	7219524	165	+	ENSEMBL	gene	ENSG00000207056.1	snRNA	RNU1-8P	3	HGNC:48307			0	0	0	0	0	0	0	0	0
chr1	7368942	7370270	1329	+	HAVANA	gene	ENSG00000237402.1	lncRNA	CAMTA1-IT1	1	HGNC:41446	OTTHUMG00000001217.1	overlapping_locus	0	0	0	0	0	0	0	0	0
chr1	7382487	7389754	7268	-	HAVANA	gene	ENSG00000237728.2	lncRNA	CAMTA1-AS2	1	HGNC:40855	OTTHUMG00000001219.2		0	0	0	0	0	0	0	0	0
chr1	7441096	7441554	459	-	HAVANA	gene	ENSG00000225126.1	lncRNA	CAMTA1-AS1	2	HGNC:40856	OTTHUMG00000001220.1		0	0	0	0	0	0	0	0	0
chr1	7693124	7694844	1721	-	HAVANA	gene	ENSG00000270171.1	lncRNA	AL359881.3	2		OTTHUMG00000183917.1		0	0	0	0	0	0	0	1	3
chr1	7698303	7698872	570	-	HAVANA	gene	ENSG00000270035.1	lncRNA	AL359881.2	2		OTTHUMG00000183918.1		0	0	0	0	0	0	0	0	0
chr1	7700704	7700970	267	-	HAVANA	gene	ENSG00000269978.1	lncRNA	AL359881.1	2		OTTHUMG00000183919.1		0	0	0	0	0	0	0	1	0
chr1	7771296	7781432	10137	+	HAVANA	gene	ENSG00000049245.13	protein_coding	VAMP3	1	HGNC:12644	OTTHUMG00000001225.4	overlapping_locus	866	2048	2242	962	3289	3437	1110	1504	2236
chr1	7776383	7776775	393	+	HAVANA	gene	ENSG00000269925.1	lncRNA	Z98884.2	2		OTTHUMG00000183953.1	overlapping_locus	1	4	2	1	1	6	1	0	2
chr1	7784320	7845177	60858	+	HAVANA	gene	ENSG00000049246.14	protein_coding	PER3	1	HGNC:8847	OTTHUMG00000001216.3		513	653	280	1343	176	246	909	377	168
chr1	7810242	7827342	17101	-	HAVANA	gene	ENSG00000236266.1	lncRNA	Z98884.1	1		OTTHUMG00000001211.1		0	1	0	0	0	1	1	0	1
chr1	7843083	7853512	10430	-	HAVANA	gene	ENSG00000049247.13	protein_coding	UTS2	2	HGNC:12636	OTTHUMG00000001218.3		0	0	0	1	0	1	0	0	0
chr1	7915894	7943165	27272	-	HAVANA	gene	ENSG00000049249.8	protein_coding	TNFRSF9	1	HGNC:11924	OTTHUMG00000001223.3		0	27	57	9	82	72	1	28	48
chr1	7942372	7942726	355	+	HAVANA	gene	ENSG00000270330.1	processed_pseudogene	AL009183.1	1		OTTHUMG00000184257.1	pseudo_consens	0	0	0	0	0	0	0	0	0
chr1	7954291	7985505	31215	+	HAVANA	gene	ENSG00000116288.13	protein_coding	PARK7	1	HGNC:16369	OTTHUMG00000001210.4		2448	3818	4878	2620	3796	3620	2485	3155	4033
chr1	7982881	7982983	103	-	ENSEMBL	gene	ENSG00000200344.1	misc_RNA	AL034417.1	3				0	0	0	0	0	0	0	0	0
chr1	7991134	8005312	14179	+	HAVANA	gene	ENSG00000284747.1	lncRNA	AL034417.5	2		OTTHUMG00000192291.2		0	5	8	4	15	17	0	4	18
chr1	7998187	7999934	1748	-	HAVANA	gene	ENSG00000284716.1	lncRNA	AL034417.4	2		OTTHUMG00000192290.1		0	0	0	0	0	0	0	0	0
chr1	8004404	8026309	21906	-	HAVANA	gene	ENSG00000116285.13	protein_coding	ERRFI1	1	HGNC:18185	OTTHUMG00000001221.4		29728	10394	11159	23873	8347	7760	32447	6200	7612
chr1	8026738	8122702	95965	+	HAVANA	gene	ENSG00000238290.1	lncRNA	AL034417.3	2		OTTHUMG00000001766.1		4	0	0	3	2	0	0	0	1
chr1	8057245	8058463	1219	-	HAVANA	gene	ENSG00000232848.1	processed_pseudogene	AL034417.2	1		OTTHUMG00000001224.1	pseudo_consens	0	0	0	0	0	0	0	2	0
chr1	8189824	8192770	2947	+	HAVANA	gene	ENSG00000229305.1	processed_pseudogene	AL358876.1	1		OTTHUMG00000001767.1	pseudo_consens	0	0	0	0	0	0	0	0	0
chr1	8201518	8215210	13693	+	HAVANA	gene	ENSG00000227634.3	lncRNA	LINC01714	1	HGNC:52501	OTTHUMG00000001769.3		11	2	7	5	3	0	9	1	1
chr1	8206434	8206597	164	-	ENSEMBL	gene	ENSG00000200975.1	snRNA	RNU1-7P	3	HGNC:48306			0	0	0	0	0	0	0	0	0
chr1	8218190	8220529	2340	-	HAVANA	gene	ENSG00000233645.1	lncRNA	AL358876.2	2		OTTHUMG00000001770.1		0	0	0	0	0	0	0	0	0
chr1	8292157	8292263	107	-	ENSEMBL	gene	ENSG00000251977.1	snRNA	RNU6-991P	3	HGNC:47954			0	0	0	0	0	0	0	0	0
chr1	8317826	8344167	26342	+	HAVANA	gene	ENSG00000162426.14	protein_coding	SLC45A1	2	HGNC:17939	OTTHUMG00000000503.6	ncRNA_host	3	45	35	2	60	77	1	71	48
chr1	8328067	8328179	113	+	ENSEMBL	gene	ENSG00000252254.1	misc_RNA	AL356072.1	3				0	0	0	0	0	0	0	0	0
chr1	8352397	8848921	496525	-	HAVANA	gene	ENSG00000142599.19	protein_coding	RERE	1	HGNC:9965	OTTHUMG00000001765.9	overlapping_locus	454	1095	951	703	1176	1442	558	977	1432
chr1	8424645	8435013	10369	+	HAVANA	gene	ENSG00000232912.6	lncRNA	RERE-AS1	1	HGNC:40501	OTTHUMG00000001772.2		0	0	0	0	1	1	1	1	1
chr1	8511795	8511919	125	-	ENSEMBL	gene	ENSG00000221083.1	snoRNA	AL096855.1	3				0	0	0	0	0	0	0	0	0
chr1	8512653	8513021	369	+	HAVANA	gene	ENSG00000270282.1	processed_pseudogene	AL096855.2	1		OTTHUMG00000184266.1	pseudo_consens	0	0	0	0	0	0	0	0	0
chr1	8750430	8751087	658	+	HAVANA	gene	ENSG00000234619.1	processed_pseudogene	RPL7P11	1	HGNC:35667	OTTHUMG00000001774.1	pseudo_consens	0	0	0	0	0	0	0	0	0
chr1	8786211	8786913	703	-	HAVANA	gene	ENSG00000224315.2	processed_pseudogene	RPL7P7	1	HGNC:36895	OTTHUMG00000001775.2	overlapping_locus	0	0	0	0	0	0	0	0	1
chr1	8796571	8796673	103	-	ENSEMBL	gene	ENSG00000222511.2	misc_RNA	AL357552.1	3				0	0	0	0	0	0	0	0	0
chr1	8798475	8799506	1032	+	HAVANA	gene	ENSG00000226545.1	unprocessed_pseudogene	AL357552.2	1		OTTHUMG00000001776.2	pseudo_consens	0	0	0	0	0	0	0	0	0
chr1	8805860	8807051	1192	-	HAVANA	gene	ENSG00000228423.2	lncRNA	AL357552.3	2		OTTHUMG00000001777.2	overlapping_locus	0	0	0	0	0	0	0	0	0
chr1	8831007	8831375	369	+	HAVANA	gene	ENSG00000229716.2	processed_pseudogene	RPL23AP19	1	HGNC:36708	OTTHUMG00000001780.3	pseudo_consens	0	0	0	0	0	0	0	0	0
chr1	8861000	8879190	18191	-	HAVANA	gene	ENSG00000074800.16	protein_coding	ENO1	2	HGNC:3350	OTTHUMG00000001773.11	overlapping_locus	8666	33315	48645	6771	34541	30095	6695	27664	39658
chr1	8866502	8866590	89	-	ENSEMBL	gene	ENSG00000274258.1	miRNA	MIR6728	3	HGNC:49961			0	0	0	0	0	0	0	0	0
chr1	8878835	8879894	1060	+	HAVANA	gene	ENSG00000230679.1	lncRNA	ENO1-AS1	1	HGNC:40214	OTTHUMG00000001779.1		1	3	6	2	0	1	4	3	1
chr1	8883427	8883533	107	-	ENSEMBL	gene	ENSG00000201725.1	snRNA	RNU6-304P	3	HGNC:47267			0	0	0	0	0	0	0	0	0
chr1	8893409	8894151	743	+	HAVANA	gene	ENSG00000238249.2	processed_pseudogene	HMGN2P17	2	HGNC:39381	OTTHUMG00000001781.1		0	0	0	0	0	0	0	0	0
chr1	8907393	8907744	352	-	HAVANA	gene	ENSG00000232208.2	processed_pseudogene	AL139415.1	2		OTTHUMG00000001759.2		0	0	0	0	0	0	0	0	0
chr1	8909742	8909904	163	+	HAVANA	gene	ENSG00000232663.2	processed_pseudogene	AL139415.2	2		OTTHUMG00000001761.2		0	0	0	0	0	0	0	0	0
chr1	8945867	8975092	29226	+	HAVANA	gene	ENSG00000131686.15	protein_coding	CA6	1	HGNC:1380	OTTHUMG00000001763.8		0	0	2	0	0	0	0	0	0
chr1	8979576	8979874	299	-	ENSEMBL	gene	ENSG00000265141.2	misc_RNA	RN7SL451P	3	HGNC:46467			0	0	0	0	0	0	0	0	0
chr1	9003300	9026345	23046	-	HAVANA	gene	ENSG00000197241.3	protein_coding	SLC2A7	2	HGNC:13445	OTTHUMG00000057499.4		0	0	0	0	0	0	0	0	0
chr1	9035106	9088478	53373	-	HAVANA	gene	ENSG00000142583.18	protein_coding	SLC2A5	2	HGNC:11010	OTTHUMG00000001771.4		25	40	110	35	56	47	5	59	76
chr1	9082696	9082879	184	+	ENSEMBL	gene	ENSG00000252404.1	scaRNA	AL158048.1	3				0	0	0	0	0	0	0	0	0
chr1	9100305	9129102	28798	-	HAVANA	gene	ENSG00000180758.12	protein_coding	GPR157	2	HGNC:23687	OTTHUMG00000001758.6		194	704	688	190	747	538	140	363	734
chr1	9148011	9198906	50896	-	HAVANA	gene	ENSG00000228526.7	lncRNA	MIR34AHG	2	HGNC:51913	OTTHUMG00000001762.6	ncRNA_host	32	575	392	111	297	530	29	195	461
chr1	9151668	9151777	110	-	ENSEMBL	gene	ENSG00000284357.1	miRNA	MIR34A	3	HGNC:31635			0	0	0	0	0	0	0	0	0
chr1	9182004	9196284	14281	+	HAVANA	gene	ENSG00000234546.4	lncRNA	LNCTAM34A	2	HGNC:52548	OTTHUMG00000001764.8		12	43	36	13	22	43	10	21	24
chr1	9234775	9271337	36563	+	HAVANA	gene	ENSG00000049239.12	protein_coding	H6PD	1	HGNC:4795	OTTHUMG00000001768.2		4613	8110	6432	3110	3591	2043	2022	6660	7343
chr1	9292894	9369532	76639	+	HAVANA	gene	ENSG00000171621.14	protein_coding	SPSB1	2	HGNC:30628	OTTHUMG00000001279.5		1621	2508	3192	619	2742	2159	463	2026	3830
chr1	9421098	9422862	1765	-	HAVANA	gene	ENSG00000284652.1	lncRNA	BX323043.1	2		OTTHUMG00000192292.1		16	16	11	2	3	1	4	14	9
chr1	9425094	9440564	15471	-	HAVANA	gene	ENSG00000284693.1	lncRNA	LINC02606	2	HGNC:54047	OTTHUMG00000192293.1	ncRNA_host	15	39	39	19	36	34	18	22	28
chr1	9437669	9437778	110	-	ENSEMBL	gene	ENSG00000252956.1	rRNA_pseudogene	RNA5SP40	3	HGNC:42816			0	0	0	0	0	0	0	0	0
chr1	9501092	9503471	2380	-	HAVANA	gene	ENSG00000235263.1	lncRNA	AL928921.1	2		OTTHUMG00000001278.1		6	1	7	11	2	0	7	3	1
chr1	9539465	9585173	45709	+	HAVANA	gene	ENSG00000171612.7	protein_coding	SLC25A33	2	HGNC:29681	OTTHUMG00000001322.3	overlapping_locus	478.6	320.02	383.32	1055.93	484.72	446.22	983.4	209.9	333.76
chr1	9576427	9576985	559	+	HAVANA	gene	ENSG00000231181.1	processed_pseudogene	AL954705.1	1		OTTHUMG00000001323.1	overlapping_locus	2	0	2	3	0	1	1	0	3
chr1	9588911	9614877	25967	+	HAVANA	gene	ENSG00000188807.13	protein_coding	TMEM201	2	HGNC:33719	OTTHUMG00000057457.3		54	205	207	94	265	271	43	136	278
chr1	9651731	9729114	77384	+	HAVANA	gene	ENSG00000171608.16	protein_coding	PIK3CD	2	HGNC:8977	OTTHUMG00000001450.3		58	501	378	101	701	941	74	250	383
chr1	9652610	9654586	1977	-	HAVANA	gene	ENSG00000179840.5	lncRNA	PIK3CD-AS1	2	HGNC:32346	OTTHUMG00000001452.1		0	1	1	0	0	2	0	2	0
chr1	9660828	9662626	1799	-	HAVANA	gene	ENSG00000233268.3	processed_pseudogene	AL691449.1	1		OTTHUMG00000001453.3	pseudo_consens	0	0	0	0	0	0	0	0	0
chr1	9672426	9687555	15130	-	HAVANA	gene	ENSG00000231789.2	lncRNA	PIK3CD-AS2	2	HGNC:51334	OTTHUMG00000001449.2		0	26	51	3	26	29	1	34	10
chr1	9728926	9823984	95059	-	HAVANA	gene	ENSG00000171603.18	protein_coding	CLSTN1	2	HGNC:17447	OTTHUMG00000001451.4		277	2091	2017	412	2595	3071	450	1871	2822
chr1	9780822	9781240	419	+	HAVANA	gene	ENSG00000271264.1	processed_pseudogene	MZT1P1	1	HGNC:50605	OTTHUMG00000184268.1	pseudo_consens	0	0	0	0	0	0	0	0	0
chr1	9826289	9828271	1983	-	HAVANA	gene	ENSG00000280113.2	TEC	AL357140.3	2		OTTHUMG00000192111.1		0	1	0	0	0	0	0	0	0
chr1	9848276	9910336	62061	-	HAVANA	gene	ENSG00000178585.15	protein_coding	CTNNBIP1	2	HGNC:16913	OTTHUMG00000001796.2		198	336	403	312	520	596	384	369	453
chr1	9848318	9850154	1837	+	HAVANA	gene	ENSG00000223989.1	lncRNA	AL357140.1	2		OTTHUMG00000037769.1		0	0	0	0	0	0	0	0	0
chr1	9900614	9908034	7421	+	HAVANA	gene	ENSG00000285701.1	lncRNA	AL357140.4	2		OTTHUMG00000193105.1		0	0	0	0	0	0	0	0	0
chr1	9922113	9943407	21295	-	HAVANA	gene	ENSG00000162441.12	protein_coding	LZIC	1	HGNC:17497	OTTHUMG00000001804.4		352	487	641	439	704	695	433	448	653
chr1	9942923	9949974	7052	+	HAVANA	gene	ENSG00000228150.1	lncRNA	AL357140.2	2		OTTHUMG00000001805.1	overlapping_locus	0	0	0	0	0	1	0	0	0
chr1	9943428	9985501	42074	+	HAVANA	gene	ENSG00000173614.14	protein_coding	NMNAT1	1	HGNC:17877	OTTHUMG00000001799.7	overlapping_locus	178	319	479	256	424	416	209	203	412
chr1	9947318	9947636	319	+	ENSEMBL	gene	ENSG00000202415.1	misc_RNA	RN7SKP269	3	HGNC:45993			0	0	1	0	0	1	0	0	1
chr1	9950572	9960787	10216	-	HAVANA	gene	ENSG00000283611.2	unitary_pseudogene	TMEM274P	2	HGNC:53732	OTTHUMG00000191753.2		0	0	0	0	0	0	0	0	0
chr1	9967381	9967458	78	+	ENSEMBL	gene	ENSG00000265521.1	miRNA	MIR5697	3	HGNC:43509			0	0	0	0	0	0	0	0	0
chr1	9983141	9984568	1428	+	HAVANA	gene	ENSG00000241326.1	lncRNA	AL603962.1	2		OTTHUMG00000001801.1	overlapping_locus	0	0	0	0	0	0	0	0	0
chr1	9997206	10016021	18816	+	HAVANA	gene	ENSG00000162444.12	protein_coding	RBP7	2	HGNC:30316	OTTHUMG00000001798.3		31	64	89	70	93	110	74	97	69
chr1	10032832	10181239	148408	+	HAVANA	gene	ENSG00000130939.20	protein_coding	UBE4B	2	HGNC:12500	OTTHUMG00000001797.4	overlapping_locus	281	877	861	547	1031	1114	452	623	993
chr1	10054445	10054781	337	-	HAVANA	gene	ENSG00000224340.1	processed_pseudogene	AL590639.1	1		OTTHUMG00000001800.1	pseudo_consens	0	0	0	0	0	0	0	0	0
chr1	10058671	10059648	978	+	HAVANA	gene	ENSG00000233623.2	processed_pseudogene	PGAM1P11	1	HGNC:42464	OTTHUMG00000001802.2	overlapping_locus	0	1	1	0	0	0	0	0	0
chr1	10163268	10163374	107	+	ENSEMBL	gene	ENSG00000201746.1	snRNA	RNU6-828P	3	HGNC:47791			0	0	0	0	0	0	0	0	0
chr1	10210805	10381603	170799	+	HAVANA	gene	ENSG00000054523.17	protein_coding	KIF1B	1	HGNC:16636	OTTHUMG00000001817.2	ncRNA_host	610.22	1506.59	1264.7	536	1749.99	1754.79	532	950	1757
chr1	10227718	10227803	86	+	ENSEMBL	gene	ENSG00000264881.1	miRNA	AL358013.1	3				0	0	0	0	0	0	0	0	0
chr1	10298966	10299072	107	+	ENSEMBL	gene	ENSG00000199562.1	snRNA	RNU6-37P	3	HGNC:34281			0	0	0	0	0	0	0	0	0
chr1	10306465	10306757	293	+	ENSEMBL	gene	ENSG00000264501.2	misc_RNA	RN7SL731P	3	HGNC:46747			0.78	0.41	6.3	0	1.01	0.21	0	0	0
chr1	10381906	10387150	5245	-	HAVANA	gene	ENSG00000284735.1	lncRNA	AL139424.3	2		OTTHUMG00000192294.2		0	0	0	0	0	0	0	0	0
chr1	10395416	10397432	2017	+	HAVANA	gene	ENSG00000284642.1	lncRNA	AL139424.2	2		OTTHUMG00000192295.1		5	12	6	7	8	11	3	8	16
chr1	10398592	10420511	21920	+	HAVANA	gene	ENSG00000142657.21	protein_coding	PGD	2	HGNC:8891	OTTHUMG00000001905.5		1527	3847	3738	1483	7526	10130	1946	2472	4894
chr1	10429881	10430677	797	-	HAVANA	gene	ENSG00000271989.1	lncRNA	AL139424.1	2		OTTHUMG00000185648.1		0	0	0	0	1	0	0	0	0
chr1	10430102	10452153	22052	+	HAVANA	gene	ENSG00000251503.8	protein_coding	CENPS-CORT	2	HGNC:38843	OTTHUMG00000162436.4	overlapping_locus	2.4	1.34	2.81	4.74	4.42	6.46	3.13	1.55	8.07
chr1	10430433	10442808	12376	+	HAVANA	gene	ENSG00000175279.22	protein_coding	CENPS	1	HGNC:23163	OTTHUMG00000059085.11	overlapping_locus	66	140.66	211.19	108.26	169.58	178.54	113	117.45	164.93
chr1	10449719	10451902	2184	+	HAVANA	gene	ENSG00000241563.3	protein_coding	CORT	2	HGNC:2257	OTTHUMG00000001906.4	overlapping_locus	2.6	2	0	0	0	0	2.87	0	0
chr1	10456522	10472529	16008	-	HAVANA	gene	ENSG00000160049.12	protein_coding	DFFA	2	HGNC:2772	OTTHUMG00000001909.4		311	1239	1405	557	1448	1323	435	739	1267
chr1	10458555	10459338	784	+	HAVANA	gene	ENSG00000203469.2	lncRNA	AL354956.1	2		OTTHUMG00000001907.1		0	0	0	0	0	0	0	0	0
chr1	10472288	10630758	158471	+	HAVANA	gene	ENSG00000142655.13	protein_coding	PEX14	2	HGNC:8856	OTTHUMG00000001908.3	ncRNA_host	405	575	612	471	544	580	431	437	666
chr1	10612222	10616452	4231	-	HAVANA	gene	ENSG00000287727.1	lncRNA	AL139423.2	2		OTTHUMG00000195673.1		0	0	0	0	0	0	0	0	0
chr1	10616836	10617115	280	+	ENSEMBL	gene	ENSG00000243267.3	misc_RNA	RN7SL614P	3	HGNC:46630			0	0	0	0	0	0	0	0	0
chr1	10636604	10796650	160047	-	HAVANA	gene	ENSG00000130940.15	protein_coding	CASZ1	1	HGNC:26002	OTTHUMG00000002035.6		140	296	252	56	197	275	45	202	289
chr1	10639241	10654333	15093	+	HAVANA	gene	ENSG00000272078.1	lncRNA	AL139423.1	2		OTTHUMG00000185370.1		1	2	0	1	0	2	0	0	0
chr1	10895761	10895998	238	+	HAVANA	gene	ENSG00000225158.2	processed_pseudogene	HSPE1P24	2	HGNC:49343	OTTHUMG00000002034.2		0	0	0	0	0	0	0	0	0
chr1	10946471	10982037	35567	-	HAVANA	gene	ENSG00000175262.14	protein_coding	C1orf127	1	HGNC:26730	OTTHUMG00000002032.5		0	1	2	3	9	13	4	1	5
chr1	10990978	10991797	820	-	HAVANA	gene	ENSG00000215785.2	processed_pseudogene	CFL1P6	1	HGNC:34545	OTTHUMG00000002033.1	pseudo_consens	0	0	0	0	0	2	0	0	0
chr1	11012344	11026420	14077	+	HAVANA	gene	ENSG00000120948.17	protein_coding	TARDBP	2	HGNC:11571	OTTHUMG00000002120.16	overlapping_locus	1611	3575	3423	1877	4109.74	3918	1586	2402	3883
chr1	11012662	11030528	17867	+	HAVANA	gene	ENSG00000277726.4	protein_coding	AL109811.3	2		OTTHUMG00000186566.4	overlapping_locus	0	0	0	0	4.75	0	0	1.49	0
chr1	11026523	11047239	20717	-	HAVANA	gene	ENSG00000009724.17	protein_coding	MASP2	2	HGNC:6902	OTTHUMG00000002121.2		3293	491	518	2839	294	76	3796	646	549
chr1	11029659	11030528	870	+	HAVANA	gene	ENSG00000271895.2	lncRNA	AL109811.2	2		OTTHUMG00000185649.2	overlapping_locus	22	40	29	42	31.52	47	13	47.51	48
chr1	11054584	11060020	5437	-	HAVANA	gene	ENSG00000116649.10	protein_coding	SRM	1	HGNC:11296	OTTHUMG00000002119.4		439	1018	1584	476	1498	1462	411	1011	1923
chr1	11066618	11099869	33252	-	HAVANA	gene	ENSG00000171824.14	protein_coding	EXOSC10	2	HGNC:9138	OTTHUMG00000002123.3		387	1314	1269	497	1576	1428	384	771	1440
chr1	11068471	11073097	4627	+	HAVANA	gene	ENSG00000226849.1	lncRNA	AL109811.1	2		OTTHUMG00000034707.1		0	8	0	2	1	2	1	2	3
chr1	11099675	11102100	2426	+	HAVANA	gene	ENSG00000230337.1	lncRNA	EXOSC10-AS1	1	HGNC:40456	OTTHUMG00000002122.1		1	0	2	0	4	2	1	0	1
chr1	11106535	11262551	156017	-	HAVANA	gene	ENSG00000198793.13	protein_coding	MTOR	2	HGNC:3942	OTTHUMG00000002001.4		447	1151	1285	870	1309	1300	905	1014	1637
chr1	11143898	11149537	5640	+	HAVANA	gene	ENSG00000225602.5	lncRNA	MTOR-AS1	2	HGNC:40242	OTTHUMG00000002003.1		0	0	0	0	0	0	0	0	0
chr1	11152350	11152452	103	+	ENSEMBL	gene	ENSG00000253086.1	snRNA	RNU6-537P	3	HGNC:47500			0	0	0	0	0	0	0	0	0
chr1	11189355	11195981	6627	+	HAVANA	gene	ENSG00000171819.5	protein_coding	ANGPTL7	2	HGNC:24078	OTTHUMG00000002002.4		0	0	0	0	1	0	1	0	0
chr1	11226254	11226360	107	+	ENSEMBL	gene	ENSG00000207451.1	snRNA	RNU6-291P	3	HGNC:47254			0	0	0	0	0	0	0	0	0
chr1	11232963	11233112	150	+	HAVANA	gene	ENSG00000238173.1	processed_pseudogene	RPL39P6	1	HGNC:35803	OTTHUMG00000002000.1	pseudo_consens	0	0	0	0	0	0	0	0	0
chr1	11273206	11296049	22844	+	HAVANA	gene	ENSG00000120942.13	protein_coding	UBIAD1	2	HGNC:30791	OTTHUMG00000002075.2		464	465	496	305	501	486	330	294	556
chr1	11278616	11279351	736	-	HAVANA	gene	ENSG00000238199.1	processed_pseudogene	UBE2V2P3	1	HGNC:44891	OTTHUMG00000002077.2	pseudo_consens	0	0	0	0	0	0	0	0	0
chr1	11311734	11319093	7360	-	HAVANA	gene	ENSG00000284646.1	lncRNA	AL031291.1	2		OTTHUMG00000192296.1		0	0	0	0	0	0	0	0	0
chr1	11425257	11425821	565	-	HAVANA	gene	ENSG00000224338.2	processed_pseudogene	MTCYBP45	2	HGNC:52313	OTTHUMG00000002073.2		0	0	0	0	0	0	0	0	0
chr1	11479155	11537551	58397	+	HAVANA	gene	ENSG00000204624.8	protein_coding	DISP3	2	HGNC:29251	OTTHUMG00000002074.3		0	5	1	0	5	14	0	5	6
chr1	11500803	11502016	1214	-	HAVANA	gene	ENSG00000285833.1	lncRNA	AL590989.1	2		OTTHUMG00000193175.1		0	0	0	0	0	0	0	0	0
chr1	11609468	11613358	3891	+	HAVANA	gene	ENSG00000235643.2	lncRNA	LINC01647	2	HGNC:52434	OTTHUMG00000002076.2		0	0	0	0	0	0	0	0	0
chr1	11623558	11643416	19859	+	HAVANA	gene	ENSG00000284708.1	lncRNA	AL031731.1	2		OTTHUMG00000192297.1		0	0	0	0	0	0	0	0	0
chr1	11637018	11655785	18768	-	HAVANA	gene	ENSG00000116661.11	protein_coding	FBXO2	2	HGNC:13581	OTTHUMG00000002072.6		205	1308	1389	502	2595	1049	920	3441	3477
chr1	11654375	11663327	8953	+	HAVANA	gene	ENSG00000132879.14	protein_coding	FBXO44	2	HGNC:24847	OTTHUMG00000002071.7		222	887	854	531	702	756	413	686	826
chr1	11664200	11674354	10155	+	HAVANA	gene	ENSG00000116663.11	protein_coding	FBXO6	2	HGNC:13585	OTTHUMG00000002229.2		303	353	383	279	437	520	255	278	350
chr1	11674480	11691650	17171	-	HAVANA	gene	ENSG00000116670.15	protein_coding	MAD2L2	2	HGNC:6764	OTTHUMG00000002231.6		524	932	929	246	761	619	284	661	696
chr1	11691710	11725857	34148	+	HAVANA	gene	ENSG00000162490.7	protein_coding	DRAXIN	2	HGNC:25054	OTTHUMG00000002227.2		2	34	8	0	35	25	1	15	26
chr1	11736084	11754802	18719	+	HAVANA	gene	ENSG00000177674.16	protein_coding	AGTRAP	2	HGNC:13539	OTTHUMG00000002230.6		136	1118	1123	188	1480	1546	163	1081	1453
chr1	11761787	11789585	27799	+	HAVANA	gene	ENSG00000215910.7	protein_coding	C1orf167	1	HGNC:25262	OTTHUMG00000002228.2		0	6	2	1	1	6	2	0	4
chr1	11777077	11779619	2543	-	HAVANA	gene	ENSG00000177553.6	lncRNA	C1orf167-AS1	2	HGNC:41091	OTTHUMG00000037775.1		0	0	0	0	0	0	0	0	0
chr1	11785723	11806455	20733	-	HAVANA	gene	ENSG00000177000.13	protein_coding	MTHFR	2	HGNC:7436	OTTHUMG00000002277.8		247	1347	662	212	1152	1247	113	828	981
chr1	11806096	11848079	41984	+	HAVANA	gene	ENSG00000011021.23	protein_coding	CLCN6	2	HGNC:2024	OTTHUMG00000002299.8	overlapping_locus	221	709	419	322	862	879	228	490	719
chr1	11843812	11843984	173	+	ENSEMBL	gene	ENSG00000276470.1	misc_RNA	AL021155.3	3				0	0	0	0	0	0	0	0	0
chr1	11845549	11845697	149	+	ENSEMBL	gene	ENSG00000278852.1	misc_RNA	AL021155.4	3				0	0	0	0	0	0	0	0	0
chr1	11845709	11848345	2637	-	HAVANA	gene	ENSG00000175206.10	protein_coding	NPPA	2	HGNC:7939	OTTHUMG00000002388.2		1	0	0	0	0	0	0	0	0
chr1	11847442	11847549	108	+	ENSEMBL	gene	ENSG00000275915.1	misc_RNA	AL021155.2	3				0	0	0	0	0	0	0	0	0
chr1	11857464	11858945	1482	-	HAVANA	gene	ENSG00000120937.9	protein_coding	NPPB	2	HGNC:7940	OTTHUMG00000002389.2		0	0	0	0	1	1	0	0	0
chr1	11877770	11880406	2637	+	HAVANA	gene	ENSG00000224904.1	processed_pseudogene	AL021155.1	1		OTTHUMG00000002390.1	pseudo_consens	0	0	0	0	0	0	0	1	0
chr1	11907940	11914298	6359	+	HAVANA	gene	ENSG00000285646.2	lncRNA	AL021155.5	2		OTTHUMG00000193227.7	ncRNA_host	0	1	2	1	1	0	3	3	2
chr1	11908152	11908271	120	+	ENSEMBL	gene	ENSG00000199347.1	snRNA	RNU5E-1	3	HGNC:10215			0	0	0	0	0	0	0	0	0
chr1	11909808	11909927	120	-	ENSEMBL	gene	ENSG00000201801.1	snRNA	RNU5E-4P	3	HGNC:42513			0	0	0	0	0	0	0	0	0
chr1	11919591	11926428	6838	-	HAVANA	gene	ENSG00000116685.16	protein_coding	KIAA2013	2	HGNC:28513	OTTHUMG00000002391.2		1286.94	1287.93	1389.82	1645.97	1580.96	1735.92	1700.96	1185.82	1497.34
chr1	11934205	11975538	41334	+	HAVANA	gene	ENSG00000083444.17	protein_coding	PLOD1	2	HGNC:9081	OTTHUMG00000002393.5		1744	5591	7521	3148	6442	6050	3414	7093	8480
chr1	11979533	11980127	595	-	HAVANA	gene	ENSG00000287384.1	lncRNA	AL096840.3	2		OTTHUMG00000193924.1		0	0	0	0	0	0	0	0	0
chr1	11980181	12013514	33334	+	HAVANA	gene	ENSG00000116688.17	protein_coding	MFN2	2	HGNC:16877	OTTHUMG00000002392.8		1977	2328	2607	2292	2796	3094	2557	1941	3546
chr1	12017216	12017308	93	-	HAVANA	gene	ENSG00000270914.1	processed_pseudogene	AL096840.2	1		OTTHUMG00000184269.1	pseudo_consens	0	0	0	0	0	0	0	0	0
chr1	12019466	12032045	12580	+	HAVANA	gene	ENSG00000116691.11	protein_coding	MIIP	2	HGNC:25715	OTTHUMG00000002439.2	ncRNA_host	269	473	450	203	536	604	183	354	431
chr1	12024012	12024124	113	-	ENSEMBL	gene	ENSG00000202461.1	misc_RNA	AL096840.1	3				0	0	0	0	0	0	0	0	0
chr1	12029158	12029222	65	+	ENSEMBL	gene	ENSG00000276869.1	miRNA	MIR6729	3	HGNC:50103			0	0	0	0	0	0	0	0	0
chr1	12036740	12037014	275	-	ENSEMBL	gene	ENSG00000243539.3	misc_RNA	RN7SL649P	3	HGNC:46665			0	0	0	0	0	0	0	0	0
chr1	12063303	12144207	80905	+	HAVANA	gene	ENSG00000120949.15	protein_coding	TNFRSF8	2	HGNC:11923	OTTHUMG00000001827.5		1	4	4	2	11	11	5	5	8
chr1	12077881	12077984	104	-	ENSEMBL	gene	ENSG00000201135.1	snRNA	RNU6-777P	3	HGNC:47740			0	0	0	0	0	0	0	0	0
chr1	12080293	12080547	255	-	HAVANA	gene	ENSG00000227875.2	processed_pseudogene	RPL23AP89	1	HGNC:51623	OTTHUMG00000001828.3	pseudo_consens	0	0	0	0	0	0	0	0	0
chr1	12088441	12092264	3824	-	HAVANA	gene	ENSG00000285604.1	lncRNA	AL357835.1	2		OTTHUMG00000193101.1		0	0	0	0	0	0	0	0	0
chr1	12166943	12167038	96	+	ENSEMBL	gene	ENSG00000283789.1	miRNA	MIR7846	3	HGNC:50029			0	0	0	0	0	0	0	0	0
chr1	12166991	12209228	42238	+	HAVANA	gene	ENSG00000028137.19	protein_coding	TNFRSF1B	2	HGNC:11917	OTTHUMG00000001829.2	ncRNA_host	910	2575	2794	580	2494	3462	537	1034	1566
chr1	12191713	12191773	61	+	ENSEMBL	gene	ENSG00000263676.1	miRNA	MIR4632	3	HGNC:41593			0	0	0	0	0	0	0	0	0
chr1	12220794	12221109	316	-	HAVANA	gene	ENSG00000225196.2	processed_pseudogene	RPL10P17	2	HGNC:52348	OTTHUMG00000004233.3		0	0	0	0	0	0	0	0	0
chr1	12221148	12221271	124	-	ENSEMBL	gene	ENSG00000252969.1	snoRNA	AL031276.1	3				0	0	0	0	0	0	0	0	0
chr1	12230030	12512047	282018	+	HAVANA	gene	ENSG00000048707.15	protein_coding	VPS13D	2	HGNC:23595	OTTHUMG00000013155.8	ncRNA_host	365	1583	1134	739	924	1063	755	1227	1625
chr1	12507246	12507397	152	+	ENSEMBL	gene	ENSG00000239149.1	snoRNA	SNORA59A	3	HGNC:32653			0	0	0	0	0	0	0	0	0
chr1	12527724	12528420	697	+	HAVANA	gene	ENSG00000229484.1	lncRNA	LINC02766	2	HGNC:54286	OTTHUMG00000013154.1		0	8	1	3	0	1	6	1	0
chr1	12567910	12618210	50301	-	HAVANA	gene	ENSG00000162496.9	protein_coding	DHRS3	2	HGNC:17693	OTTHUMG00000001885.6	ncRNA_host	5069	5884	6925	4689	3275	2916	3517	4718	6137
chr1	12569972	12570072	101	-	ENSEMBL	gene	ENSG00000221340.1	snRNA	RNU6ATAC18P	3	HGNC:46917			0	0	0	0	0	0	0	0	0
chr1	12578957	12579023	67	-	ENSEMBL	gene	ENSG00000276830.1	miRNA	MIR6730	3	HGNC:50222			0	0	0	0	0	0	0	0	0
chr1	12618900	12619244	345	-	HAVANA	gene	ENSG00000272482.1	lncRNA	AC254633.1	2		OTTHUMG00000185309.1		2	18	9	2	2	0	0	3	3
chr1	12644547	12667086	22540	+	HAVANA	gene	ENSG00000204518.2	protein_coding	AADACL4	2	HGNC:32038	OTTHUMG00000001889.1		0	0	0	0	0	0	0	0	0
chr1	12692909	12693020	112	+	HAVANA	gene	ENSG00000226166.2	processed_pseudogene	AC244670.1	2		OTTHUMG00000001886.2		0	0	0	0	0	0	0	0	0
chr1	12716110	12728760	12651	+	HAVANA	gene	ENSG00000188984.12	protein_coding	AADACL3	2	HGNC:32037	OTTHUMG00000001887.6		0	0	0	0	0	0	0	0	0
chr1	12746200	12763699	17500	+	HAVANA	gene	ENSG00000157330.10	protein_coding	C1orf158	2	HGNC:28567	OTTHUMG00000001888.5		0	0	0	1	0	0	0	0	0
chr1	12774841	12777906	3066	+	HAVANA	gene	ENSG00000116726.4	protein_coding	PRAMEF12	2	HGNC:22125	OTTHUMG00000001927.2		0	0	0	0	0	0	0	0	0
chr1	12791397	12796628	5232	+	HAVANA	gene	ENSG00000116721.9	protein_coding	PRAMEF1	2	HGNC:28840	OTTHUMG00000001928.2		1	0	0	0	0	0	0	0	0
chr1	12822686	12823159	474	-	HAVANA	gene	ENSG00000228338.1	lncRNA	LINC01784	2	HGNC:52574	OTTHUMG00000041465.1		0	0	0	0	0	0	0	0	0
chr1	12824605	12831410	6806	-	HAVANA	gene	ENSG00000239810.3	protein_coding	PRAMEF11	2	HGNC:14086	OTTHUMG00000001929.5		0	0	0	0	0	0	0	0	3
chr1	12838125	12841357	3233	-	HAVANA	gene	ENSG00000231103.2	unprocessed_pseudogene	PRAMEF30P	2	HGNC:51892	OTTHUMG00000001930.3		0	0	0	0	0	0	0	0	0
chr1	12847408	12848725	1318	-	HAVANA	gene	ENSG00000179172.9	protein_coding	HNRNPCL1	2	HGNC:29295	OTTHUMG00000001931.3	retrogene	0	0	0	0	0	0	1	0	0
chr1	12857086	12861909	4824	+	HAVANA	gene	ENSG00000120952.4	protein_coding	PRAMEF2	2	HGNC:28841	OTTHUMG00000001986.1		10	0	0	0	0	0	3	0	1
chr1	12879212	12886201	6990	-	HAVANA	gene	ENSG00000243073.4	protein_coding	PRAMEF4	2	HGNC:31971	OTTHUMG00000001987.3		0	0	1	0	0	0	0	8.35	0
chr1	12892896	12898270	5375	-	HAVANA	gene	ENSG00000187545.5	protein_coding	PRAMEF10	2	HGNC:27997	OTTHUMG00000001981.3		17.27	0	18.4	4.09	3	3	22.94	116.29	234.24
chr1	12916610	12920482	3873	+	HAVANA	gene	ENSG00000204510.5	protein_coding	PRAMEF7	2	HGNC:28415	OTTHUMG00000001982.3		0	6.43	128.51	0	11.07	2.53	0	381.67	693.44
chr1	12922554	12922660	107	+	ENSEMBL	gene	ENSG00000207434.1	snRNA	RNU6-1072P	3	HGNC:48035			0	0	0	0	0	0	0	0	0
chr1	12926162	12928253	2092	+	HAVANA	gene	ENSG00000234064.1	unprocessed_pseudogene	PRAMEF29P	2	HGNC:51891	OTTHUMG00000001983.1		0	0	0	0	0	0	0	0	0
chr1	12938472	12947580	9109	-	HAVANA	gene	ENSG00000232423.6	protein_coding	PRAMEF6	2	HGNC:30583	OTTHUMG00000001984.2		0	0	0	0	0	0	0	0	0
chr1	13029339	13032130	2792	+	HAVANA	gene	ENSG00000274178.2	unprocessed_pseudogene	PRAMEF28P	2	HGNC:51890	OTTHUMG00000189309.1	overlapping_locus	0	0	0	0	0	0	0	0	0
chr1	13049476	13056491	7016	-	HAVANA	gene	ENSG00000274764.5	protein_coding	PRAMEF27	2	HGNC:51234	OTTHUMG00000074727.3		0	0	0	0	0	0	0	0	0
chr1	13060869	13062229	1361	+	HAVANA	gene	ENSG00000277058.2	protein_coding	HNRNPCL3	2	HGNC:51235	OTTHUMG00000189236.2	retrogene	0	0	0	0	0	0	0	0	0
chr1	13068677	13077884	9208	+	HAVANA	gene	ENSG00000229571.7	protein_coding	PRAMEF25	2	HGNC:49179	OTTHUMG00000074741.3		0	0	0	0	1	0	0	0	0
chr1	13095179	13097971	2793	-	HAVANA	gene	ENSG00000277862.1	unprocessed_pseudogene	PRAMEF34P	2	HGNC:51895	OTTHUMG00000074740.2		0	0	0	0	0	0	0	0	0
chr1	13104403	13105689	1287	-	HAVANA	gene	ENSG00000236179.1	unprocessed_pseudogene	PRAMEF35P	2	HGNC:51896	OTTHUMG00000009502.2		0	0	0	0	0	0	0	0	0
chr1	13115488	13116854	1367	-	HAVANA	gene	ENSG00000275774.3	protein_coding	HNRNPCL2	2	HGNC:48813	OTTHUMG00000009503.5		0	0	0	0	0	0	0	0	0
chr1	13128818	13131615	2798	+	HAVANA	gene	ENSG00000229978.1	transcribed_unprocessed_pseudogene	PRAMEF36P	2	HGNC:51897	OTTHUMG00000009501.3		0	0	0	0	0	0	0	0	0
chr1	13146981	13147460	480	-	HAVANA	gene	ENSG00000233336.1	lncRNA	AC245056.1	2		OTTHUMG00000009500.2		0	0	0	0	0	0	0	0	0
chr1	13148905	13155961	7057	-	HAVANA	gene	ENSG00000280267.4	protein_coding	PRAMEF26	2	HGNC:49178	OTTHUMG00000009499.3		0	0	0	0	0	0	0	0	0
chr1	13164586	13165467	882	-	HAVANA	gene	ENSG00000179412.10	protein_coding	HNRNPCL4	2	HGNC:51333	OTTHUMG00000189238.2	retrogene	0	0	0	0	0	0	0	0	0
chr1	13172455	13179464	7010	+	HAVANA	gene	ENSG00000204505.4	protein_coding	PRAMEF9	2	HGNC:27996	OTTHUMG00000189239.1		0	0	0	0	0	0	0	0	0
chr1	13196188	13201409	5222	-	HAVANA	gene	ENSG00000279169.3	protein_coding	PRAMEF13	2	HGNC:13262	OTTHUMG00000189240.3		0	0	0	0	0	0	0	0	0
chr1	13222705	13226106	3402	-	HAVANA	gene	ENSG00000279804.2	protein_coding	PRAMEF18	2	HGNC:30693	OTTHUMG00000191961.2		0	0	0	0	0	0	0	0	0
chr1	13245863	13248652	2790	+	HAVANA	gene	ENSG00000250894.1	unprocessed_pseudogene	PRAMEF31P	2	HGNC:51893	OTTHUMG00000001985.2		0	0	0	0	0	0	0	0	0
chr1	13254212	13263314	9103	+	HAVANA	gene	ENSG00000270601.4	protein_coding	PRAMEF5	2	HGNC:27995	OTTHUMG00000184604.4		0	0	0	0	0	0	0	0	0
chr1	13273539	13275627	2089	-	HAVANA	gene	ENSG00000231219.1	unprocessed_pseudogene	PRAMEF32P	2	HGNC:51894	OTTHUMG00000008039.2		0	0	0	0	0	0	0	0	0
chr1	13279125	13279231	107	-	ENSEMBL	gene	ENSG00000207511.1	snRNA	RNU6-771P	3	HGNC:47734			0	0	0	0	0	0	0	0	0
chr1	13281035	13285174	4140	-	HAVANA	gene	ENSG00000182330.10	protein_coding	PRAMEF8	2	HGNC:24074	OTTHUMG00000008037.2		0	8.57	199.49	2	12.93	8.47	0	808.33	1420.56
chr1	13303539	13308907	5369	+	HAVANA	gene	ENSG00000237700.2	protein_coding	PRAMEF33	2	HGNC:49193	OTTHUMG00000008036.3		1.73	1	14.6	5.91	0	0	27.06	59.71	212.76
chr1	13315581	13322598	7018	+	HAVANA	gene	ENSG00000204501.7	protein_coding	PRAMEF15	2	HGNC:26764	OTTHUMG00000008035.2		0	0	1	0	0	0	1	1.65	2
chr1	13324039	13324518	480	+	HAVANA	gene	ENSG00000228229.2	lncRNA	AC243961.1	2		OTTHUMG00000008038.2		0	0	0	0	0	0	0	0	0
chr1	13341892	13347134	5243	-	HAVANA	gene	ENSG00000204481.8	protein_coding	PRAMEF14	2	HGNC:13576	OTTHUMG00000007916.4		0	0	0	0	0	0	0	0	0
chr1	13369067	13371900	2834	-	HAVANA	gene	ENSG00000204480.8	protein_coding	PRAMEF19	2	HGNC:24908	OTTHUMG00000007919.5		0	0	0	0	0	0	0	0	0
chr1	13389632	13392629	2998	+	HAVANA	gene	ENSG00000204479.4	protein_coding	PRAMEF17	2	HGNC:29485	OTTHUMG00000007909.3		0	0	0	0	0	0	0	0	0
chr1	13410450	13421328	10879	+	HAVANA	gene	ENSG00000204478.9	protein_coding	PRAMEF20	2	HGNC:25224	OTTHUMG00000007911.2		0	0	0	0	0	0	0	0	0
chr1	13474973	13514003	39031	-	HAVANA	gene	ENSG00000162494.6	protein_coding	LRRC38	2	HGNC:27005	OTTHUMG00000007918.2		0	0	0	0	1	0	0	2	3
chr1	13513220	13516270	3051	+	HAVANA	gene	ENSG00000259961.1	lncRNA	AL354712.1	2		OTTHUMG00000007920.1		0	0	0	0	0	0	0	0	0
chr1	13555001	13555694	694	+	HAVANA	gene	ENSG00000215909.3	processed_pseudogene	BRWD1P1	1	HGNC:51528	OTTHUMG00000007922.1	pseudo_consens	0	0	0	0	0	0	0	0	0
chr1	13583465	13617957	34493	+	HAVANA	gene	ENSG00000162493.16	protein_coding	PDPN	1	HGNC:29602	OTTHUMG00000007912.5		2	153	137	4	287	434	1	430	335
chr1	13623184	13623284	101	-	ENSEMBL	gene	ENSG00000222952.1	rRNA_pseudogene	RNA5SP41	3	HGNC:42817			0	0	0	0	0	0	0	0	0
chr1	13657311	13659910	2600	-	HAVANA	gene	ENSG00000237445.2	lncRNA	AL359771.1	2		OTTHUMG00000007915.2		0	0	0	0	0	0	0	0	0
chr1	13696070	13696199	130	-	ENSEMBL	gene	ENSG00000253085.1	scaRNA	AL359771.2	3				0	0	0	0	0	0	0	0	0
chr1	13700198	13825079	124882	+	HAVANA	gene	ENSG00000116731.22	protein_coding	PRDM2	2	HGNC:9347	OTTHUMG00000007917.6		223	652	477	290	787	881	212	416	680
chr1	13892792	15118043	1225252	+	HAVANA	gene	ENSG00000189337.17	protein_coding	KAZN	2	HGNC:29173	OTTHUMG00000002042.8		107	307	166	211	181	237	147	161	181
chr1	14124233	14124335	103	-	ENSEMBL	gene	ENSG00000252151.1	snRNA	RNU6-1265P	3	HGNC:48228			0	0	0	0	0	0	0	0	0
chr1	14221887	14304445	82559	-	HAVANA	gene	ENSG00000231606.2	lncRNA	AL357873.1	2		OTTHUMG00000002047.3		0	0	0	0	0	0	0	0	0
chr1	14338825	14419973	81149	-	HAVANA	gene	ENSG00000234593.3	lncRNA	KAZN-AS1	2	HGNC:53610	OTTHUMG00000002044.9		0	0	0	0	0	0	0	0	0
chr1	14692129	14692613	485	-	HAVANA	gene	ENSG00000235829.1	processed_pseudogene	TBCAP2	1	HGNC:42631	OTTHUMG00000037853.1	pseudo_consens	0	0	0	0	0	0	0	0	0
chr1	14774469	14777727	3259	-	HAVANA	gene	ENSG00000287756.1	lncRNA	AL031293.1	2		OTTHUMG00000195458.1		0	0	0	0	0	0	0	0	0
chr1	15111815	15153618	41804	-	HAVANA	gene	ENSG00000175147.13	lncRNA	TMEM51-AS1	2	HGNC:26301	OTTHUMG00000002043.8		2	43	41	10	28	54	5	22	49
chr1	15152532	15220478	67947	+	HAVANA	gene	ENSG00000171729.14	protein_coding	TMEM51	1	HGNC:25488	OTTHUMG00000002046.5		91	536	658	70	1094	1297	54	423	793
chr1	15164344	15171317	6974	-	HAVANA	gene	ENSG00000204464.7	lncRNA	C1orf195	2	HGNC:32332	OTTHUMG00000037852.1		0	0	0	0	0	0	0	0	0
chr1	15191828	15192845	1018	-	HAVANA	gene	ENSG00000215720.4	processed_pseudogene	AL035405.1	1		OTTHUMG00000002045.2	pseudo_consens	0	0	0	0	0	0	0	0	0
chr1	15226373	15227549	1177	+	HAVANA	gene	ENSG00000278480.1	processed_pseudogene	AL391094.1	2		OTTHUMG00000187520.1		0	1	0	0	2	1	0	0	0
chr1	15247272	15400283	153012	+	HAVANA	gene	ENSG00000142621.19	protein_coding	FHAD1	1	HGNC:29408	OTTHUMG00000002088.11		0	7	7	6	13	26	1	1	8
chr1	15326680	15343876	17197	-	HAVANA	gene	ENSG00000233485.1	lncRNA	FHAD1-AS1	2	HGNC:41241	OTTHUMG00000002089.1	overlapping_locus	0	0	1	0	0	1	1	1	0
chr1	15334166	15335464	1299	-	HAVANA	gene	ENSG00000236045.1	lncRNA	AL031283.2	2		OTTHUMG00000035304.1	overlapping_locus	0	0	0	0	0	0	0	0	0
chr1	15402979	15409433	6455	-	HAVANA	gene	ENSG00000228140.2	lncRNA	AL031283.1	2		OTTHUMG00000002257.2		2	3	2	1	1	5	0	1	2
chr1	15409888	15430339	20452	+	HAVANA	gene	ENSG00000142634.13	protein_coding	EFHD2	2	HGNC:28670	OTTHUMG00000002254.2		502	1816	1934	557	2114	2877	548	1318	1776
chr1	15438442	15449242	10801	+	HAVANA	gene	ENSG00000162438.12	protein_coding	CTRC	2	HGNC:2523	OTTHUMG00000002255.2		0	0	0	0	0	0	0	4	1
chr1	15456728	15472091	15364	+	HAVANA	gene	ENSG00000142615.8	protein_coding	CELA2A	2	HGNC:24609	OTTHUMG00000002258.2	overlapping_locus	0	0	0	0	0	0	0	0	0
chr1	15465909	15491395	25487	+	HAVANA	gene	ENSG00000215704.10	protein_coding	CELA2B	2	HGNC:29995	OTTHUMG00000002259.3	overlapping_locus	0	0	0	0	0	0	0	0	0
chr1	15490832	15526534	35703	-	HAVANA	gene	ENSG00000132906.18	protein_coding	CASP9	1	HGNC:1511	OTTHUMG00000002256.8		206	246	322	188	296	267	187	300	360
chr1	15526813	15592379	65567	+	HAVANA	gene	ENSG00000116138.13	protein_coding	DNAJC16	2	HGNC:29157	OTTHUMG00000002358.4	ncRNA_host	227	332	408	220	456	543	266	350	562
chr1	15542165	15542304	140	+	ENSEMBL	gene	ENSG00000251866.1	scaRNA	SCARNA21B	3	HGNC:52237			0	0	0	0	0	0	0	0	0
chr1	15565611	15565956	346	-	HAVANA	gene	ENSG00000272510.1	lncRNA	AL121992.3	2		OTTHUMG00000185680.1		10	0	4	13	0	0	15	3	2
chr1	15571699	15585051	13353	-	HAVANA	gene	ENSG00000116771.6	protein_coding	AGMAT	2	HGNC:18407	OTTHUMG00000002357.2		1125	229	828	3161	240	164	2261	218	482
chr1	15586136	15603626	17491	-	HAVANA	gene	ENSG00000237301.1	lncRNA	AL121992.1	2		OTTHUMG00000002359.1		0	1	1	1	0	0	0	0	3
chr1	15604597	15605043	447	+	HAVANA	gene	ENSG00000235084.3	processed_pseudogene	CHCHD2P6	1	HGNC:39590	OTTHUMG00000002360.1	pseudo_consens	2	7	0	0	3	7	2	4	5
chr1	15608078	15608145	68	-	ENSEMBL	gene	ENSG00000252417.1	snRNA	RNU7-179P	3	HGNC:45713			0	0	0	0	0	0	0	0	0
chr1	15614643	15614867	225	-	HAVANA	gene	ENSG00000236500.1	processed_pseudogene	CD24P1	2	HGNC:1646	OTTHUMG00000002361.1		0	0	0	0	0	0	0	0	0
chr1	15617458	15669044	51587	+	HAVANA	gene	ENSG00000197312.12	protein_coding	DDI2	2	HGNC:24578	OTTHUMG00000002381.3	overlapping_locus	1060.03	1261	828	1403	1606.49	1633	1081	785	1051
chr1	15659869	15661722	1854	+	HAVANA	gene	ENSG00000215695.1	protein_coding	RSC1A1	2	HGNC:10458	OTTHUMG00000067830.2	overlapping_locus	57.97	0	0	0	27.51	0	0	0	0
chr1	15682873	15683128	256	-	HAVANA	gene	ENSG00000271742.1	lncRNA	AL121992.2	2		OTTHUMG00000185681.1		0	0	0	0	0	0	0	0	0
chr1	15684320	15734769	50450	+	HAVANA	gene	ENSG00000116786.13	protein_coding	PLEKHM2	2	HGNC:29131	OTTHUMG00000003062.3		355	1929	1873	505	3245	4287	395	1314	2339
chr1	15720312	15736896	16585	-	HAVANA	gene	ENSG00000237938.5	lncRNA	AL450998.3	2		OTTHUMG00000003064.3		0	0	0	1	0	0	0	0	0
chr1	15736258	15741392	5135	+	HAVANA	gene	ENSG00000162461.8	protein_coding	SLC25A34	2	HGNC:27653	OTTHUMG00000003063.2		24	63	48	109	53	64	69	42	87
chr1	15740051	15749896	9846	-	HAVANA	gene	ENSG00000224459.1	lncRNA	SLC25A34-AS1	2	HGNC:53623	OTTHUMG00000003078.1		0	3	8	0	5	4	0	3	0
chr1	15742499	15747982	5484	+	HAVANA	gene	ENSG00000162460.7	protein_coding	TMEM82	2	HGNC:32350	OTTHUMG00000003065.3		410	31	102	544	17	22	698	14	32
chr1	15756607	15786594	29988	+	HAVANA	gene	ENSG00000162458.13	protein_coding	FBLIM1	2	HGNC:24686	OTTHUMG00000003079.8		66	1607	2514	128	3188	3625	54	2022	3975
chr1	15792796	15793285	490	+	HAVANA	gene	ENSG00000224321.1	processed_pseudogene	RPL12P14	1	HGNC:36495	OTTHUMG00000003108.2	pseudo_consens	0	2	0	0	0	0	0	0	0
chr1	15807169	15809348	2180	-	HAVANA	gene	ENSG00000233954.6	protein_coding	UQCRHL	2	HGNC:51714	OTTHUMG00000003109.3		34	58.85	113	32	123	121	30	58	85
chr1	15828232	15828669	438	+	HAVANA	gene	ENSG00000178715.8	processed_pseudogene	AL450998.1	1		OTTHUMG00000003169.2	pseudo_consens	0	0	0	0	0	0	0	0	0
chr1	15834474	15848147	13674	-	HAVANA	gene	ENSG00000179743.4	lncRNA	AL450998.2	2		OTTHUMG00000009375.2		26	71	43	36	71	79	40	39	51
chr1	15836095	15940456	104362	+	HAVANA	gene	ENSG00000065526.12	protein_coding	SPEN	2	HGNC:17575	OTTHUMG00000009376.4		714	1342	724	557	1268	1395	725	896	1339
chr1	15917698	15917908	211	-	HAVANA	gene	ENSG00000270620.1	unprocessed_pseudogene	AL034555.1	1		OTTHUMG00000184271.1	pseudo_consens	0	0	0	0	0	0	0	0	0
chr1	15941869	15976132	34264	-	HAVANA	gene	ENSG00000116809.11	protein_coding	ZBTB17	2	HGNC:12936	OTTHUMG00000009377.3		181	726	602	286	670	684	182	574	780
chr1	15969632	15970194	563	+	HAVANA	gene	ENSG00000234607.2	processed_pseudogene	AL355994.4	1		OTTHUMG00000009378.2	pseudo_consens	0	0	0	0	0	0	0	0	0
chr1	15988182	15988441	260	+	HAVANA	gene	ENSG00000231353.1	unprocessed_pseudogene	AL355994.1	2		OTTHUMG00000009380.1		0	0	0	0	0	0	0	0	0
chr1	15989140	15989375	236	-	HAVANA	gene	ENSG00000275503.1	processed_pseudogene	AL355994.5	2		OTTHUMG00000187521.1		0	0	0	0	0	0	0	0	0
chr1	15989871	15994751	4881	+	HAVANA	gene	ENSG00000224966.4	unprocessed_pseudogene	TBC1D3P6	2	HGNC:43568	OTTHUMG00000009379.1		0	0	0	0	0	0	0	0	0
chr1	16004236	16008807	4572	+	HAVANA	gene	ENSG00000183888.4	protein_coding	SRARP	2	HGNC:28339	OTTHUMG00000009523.1		3	0	0	0	0	0	0	0	0
chr1	16006160	16006671	512	-	HAVANA	gene	ENSG00000233078.1	lncRNA	AL355994.3	2		OTTHUMG00000009524.1		0	0	0	0	0	0	0	0	0
chr1	16014028	16019594	5567	-	HAVANA	gene	ENSG00000173641.17	protein_coding	HSPB7	1	HGNC:5249	OTTHUMG00000009531.2		10	29	15	11	33	24	6	109	47
chr1	16018875	16034050	15176	+	HAVANA	gene	ENSG00000186510.12	protein_coding	CLCNKA	2	HGNC:2026	OTTHUMG00000009529.4		2	1	0	14	10	8	0	8	11
chr1	16035178	16040029	4852	-	HAVANA	gene	ENSG00000232456.1	unprocessed_pseudogene	AL355994.2	2		OTTHUMG00000009526.1		0	0	0	0	1	1	0	4	0
chr1	16043736	16057308	13573	+	HAVANA	gene	ENSG00000184908.17	protein_coding	CLCNKB	2	HGNC:2027	OTTHUMG00000009530.2		1	0	0	0	0	0	0	0	0
chr1	16057769	16073651	15883	-	HAVANA	gene	ENSG00000185519.9	protein_coding	FAM131C	2	HGNC:26717	OTTHUMG00000009525.2		2	7	23	0	9	14	0	23	10
chr1	16124337	16156069	31733	-	HAVANA	gene	ENSG00000142627.13	protein_coding	EPHA2	2	HGNC:3386	OTTHUMG00000009527.3		1227	2344	2747	382	2738	2998	973	1882	3444
chr1	16155211	16157329	2119	+	HAVANA	gene	ENSG00000227959.1	lncRNA	AL451042.2	2		OTTHUMG00000009528.1		3	23	13	1	5	5	1	8	13
chr1	16159266	16161883	2618	+	HAVANA	gene	ENSG00000224621.1	lncRNA	AL451042.1	1		OTTHUMG00000035305.1		0	6	1	1	2	2	0	1	6
chr1	16197854	16198357	504	+	HAVANA	gene	ENSG00000234166.1	lncRNA	ARHGEF19-AS1	2	HGNC:39996	OTTHUMG00000002220.1		0	0	0	0	0	0	0	0	0
chr1	16197854	16212652	14799	-	HAVANA	gene	ENSG00000142632.17	protein_coding	ARHGEF19	2	HGNC:26604	OTTHUMG00000002219.5		41	145	174	29	102	95	59	165	196
chr1	16215909	16228027	12119	-	HAVANA	gene	ENSG00000237276.8	transcribed_unprocessed_pseudogene	ANO7L1	2	HGNC:32248	OTTHUMG00000002221.3		1	6	10	4	2	5	3	10	9
chr1	16228674	16231335	2662	-	HAVANA	gene	ENSG00000288398.1	lncRNA	AL109627.1	2		OTTHUMG00000195922.1		22	48	68	36	52	55	44	57	95
chr1	16231692	16237183	5492	-	HAVANA	gene	ENSG00000132881.12	protein_coding	CPLANE2	2	HGNC:28127	OTTHUMG00000002214.5		31	56	58	32	45	49	42	27	55
chr1	16241213	16241398	186	-	HAVANA	gene	ENSG00000233929.1	processed_pseudogene	MT1XP1	1	HGNC:7442	OTTHUMG00000037883.1	pseudo_consens	0	0	1	0	0	0	0	0	0
chr1	16246840	16352480	105641	-	HAVANA	gene	ENSG00000037637.11	protein_coding	FBXO42	2	HGNC:29249	OTTHUMG00000002218.3		341	647	600	320	716	790	415	493	684
chr1	16352575	16398145	45571	+	HAVANA	gene	ENSG00000055070.17	protein_coding	SZRD1	2	HGNC:30232	OTTHUMG00000002217.6		1448	4582	5323	1771	6156	6251	1710	3341	5690
chr1	16369150	16369530	381	-	HAVANA	gene	ENSG00000226457.1	processed_pseudogene	RPL22P3	1	HGNC:36804	OTTHUMG00000002215.1	pseudo_consens	0	0	0	0	0	0	0	0	0
chr1	16387117	16437424	50308	-	HAVANA	gene	ENSG00000187144.11	protein_coding	SPATA21	1	HGNC:28026	OTTHUMG00000002312.3		10	3	8	25	4	2	2	1	6
chr1	16440721	16460078	19358	+	HAVANA	gene	ENSG00000157191.20	protein_coding	NECAP2	1	HGNC:25528	OTTHUMG00000002313.5		467	2196	2770	685	3719	3704	642	1538	2302
chr1	16460948	16468481	7534	+	HAVANA	gene	ENSG00000226029.1	lncRNA	LINC01772	2	HGNC:52562	OTTHUMG00000002314.1		2	19	11	2	6	18	2	2	5
chr1	16467436	16499257	31822	-	HAVANA	gene	ENSG00000080947.15	transcribed_unprocessed_pseudogene	CROCCP3	2	HGNC:29405	OTTHUMG00000037885.4		3	41	25	16	27	44	9	27	30
chr1	16514122	16514285	164	-	ENSEMBL	gene	ENSG00000206652.1	snRNA	RNU1-1	3	HGNC:10120			0	0	0	0	0	0	0	0	0
chr1	16514645	16515754	1110	+	HAVANA	gene	ENSG00000261135.1	lncRNA	AL137802.2	2		OTTHUMG00000175735.1		3	31	14	9	1	6	14	5	4
chr1	16515034	16521788	6755	+	HAVANA	gene	ENSG00000285853.1	lncRNA	AL137802.3	2		OTTHUMG00000193346.1	overlapping_locus	0	0	0	0	0	0	0	0	0
chr1	16520694	16521796	1103	+	HAVANA	gene	ENSG00000224174.2	lncRNA	AL137802.1	2		OTTHUMG00000002490.3	overlapping_locus	0	1.2	1.05	0	0	0	0	0	0
chr1	16533886	16536172	2287	-	HAVANA	gene	ENSG00000233421.4	lncRNA	LINC01783	2	HGNC:52573	OTTHUMG00000002488.1	ncRNA_host	0	2	0	0	0	3	0	0	0
chr1	16534081	16534224	144	-	ENSEMBL	gene	ENSG00000277344.1	snRNA	RNU1-6P	3	HGNC:48305			0	0	0	0	0	0	0	0	0
chr1	16548651	16552531	3881	-	HAVANA	gene	ENSG00000225710.1	unprocessed_pseudogene	AL355149.1	1		OTTHUMG00000057481.1	pseudo_consens	0	0	0	0	0	0	0	0	0
chr1	16562319	16613562	51244	-	HAVANA	gene	ENSG00000219481.10	protein_coding	NBPF1	2	HGNC:26088	OTTHUMG00000002487.10		94.93	343.95	353.44	319.29	379.48	495.07	236.21	458.7	614.18
chr1	16617391	16617729	339	+	HAVANA	gene	ENSG00000271732.1	lncRNA	AL137798.1	2		OTTHUMG00000185682.1		1	0	0	2	0	0	3	2	2
chr1	16618253	16657232	38980	-	HAVANA	gene	ENSG00000215908.10	transcribed_unprocessed_pseudogene	CROCCP2	2	HGNC:28170	OTTHUMG00000037884.9	overlapping_locus	508	281.01	276	587	330	390	686	548	601
chr1	16642767	16643109	343	-	HAVANA	gene	ENSG00000283773.1	transcribed_unprocessed_pseudogene	AL137798.3	2		OTTHUMG00000191932.1	overlapping_locus	0	0.99	0	0	0	0	0	0	0
chr1	16645622	16650289	4668	+	HAVANA	gene	ENSG00000186301.8	unprocessed_pseudogene	MST1P2	2	HGNC:7383	OTTHUMG00000057487.4		810.12	436.14	783.02	2212.11	377.71	150.15	1021.92	1395.67	1353.82
chr1	16656879	16667524	10646	+	HAVANA	gene	ENSG00000282143.1	lncRNA	AL137798.2	2		OTTHUMG00000191420.1		1	2	0	1	0	1	0	1	0
chr1	16666785	16666948	164	-	ENSEMBL	gene	ENSG00000207513.1	snRNA	RNU1-3	3	HGNC:10130			0	0	0	0	0	0	0	0	0
chr1	16681097	16688749	7653	-	HAVANA	gene	ENSG00000280114.1	unprocessed_pseudogene	AL021920.2	1		OTTHUMG00000189243.1	pseudo_consens	2	2	3	14	0	0	2	0	1
chr1	16685621	16686055	435	-	HAVANA	gene	ENSG00000236698.1	processed_pseudogene	EIF1AXP1	1	HGNC:19900	OTTHUMG00000002579.1	pseudo_consens	28	28	35	33.97	73	45	13.99	21	36
chr1	16687339	16720157	32819	-	HAVANA	gene	ENSG00000268869.6	transcribed_unprocessed_pseudogene	ESPNP	1	HGNC:23285	OTTHUMG00000000803.6	pseudo_consens	2	0	0	13	0	1	3	3	3
chr1	16701546	16705594	4049	+	HAVANA	gene	ENSG00000279151.1	lncRNA	AL021920.1	2		OTTHUMG00000189501.1		0	0	0	0	0	0	0	0	0
chr1	16739938	16750589	10652	-	HAVANA	gene	ENSG00000282740.1	lncRNA	AL021920.3	2		OTTHUMG00000191419.1		0	0	0	0	0	0	0	0	0
chr1	16740273	16972964	232692	+	HAVANA	gene	ENSG00000058453.17	protein_coding	CROCC	2	HGNC:21299	OTTHUMG00000002200.10	overlapping_locus	177	431	364	239	437	475	104	368	472
chr1	16740280	16750968	10689	+	HAVANA	gene	ENSG00000227684.2	transcribed_unprocessed_pseudogene	CROCCP4	2	HGNC:43864	OTTHUMG00000057485.2	overlapping_locus	0	0	1	0	1	0	0	0	0
chr1	16740516	16740679	164	+	ENSEMBL	gene	ENSG00000207389.1	snRNA	RNU1-4	3	HGNC:10128			0	0	0	0	0	0	0	0	0
chr1	16754910	16770237	15328	-	HAVANA	gene	ENSG00000186715.11	transcribed_unprocessed_pseudogene	MST1L	1	HGNC:7390	OTTHUMG00000002578.4		529.56	405.91	661.23	1244.09	225.8	160.94	586.25	1035.41	996.35
chr1	16851257	16853129	1873	-	HAVANA	gene	ENSG00000223643.6	lncRNA	BX284668.1	1		OTTHUMG00000002201.3		0	0	0	0	0	0	0	0	0
chr1	16855407	16859284	3878	+	HAVANA	gene	ENSG00000230239.1	unprocessed_pseudogene	BX284668.3	1		OTTHUMG00000002202.1	pseudo_consens	0	0	0	0	0	0	0	0	0
chr1	16858949	16859021	73	-	ENSEMBL	gene	ENSG00000263811.1	miRNA	MIR3675	3	HGNC:38973			0	0	0	0	0	0	0	0	0
chr1	16870945	16883659	12715	+	HAVANA	gene	ENSG00000228549.4	lncRNA	BX284668.2	2		OTTHUMG00000002203.6	overlapping_locus	0	0	0	0	1	0	0	1	0
chr1	16873708	16873851	144	+	ENSEMBL	gene	ENSG00000277234.1	snRNA	RNU1-5P	3	HGNC:48304			0	0	0	0	0	0	0	0	0
chr1	16887577	16889706	2130	-	HAVANA	gene	ENSG00000238142.2	lncRNA	BX284668.5	1		OTTHUMG00000002204.5		74	62.8	101.95	123	100	126	113	63	67
chr1	16889095	16889602	508	+	HAVANA	gene	ENSG00000235241.1	processed_pseudogene	BX284668.4	2		OTTHUMG00000002205.1	overlapping_locus	0	0	0	0	1	0	0	0	0
chr1	16895980	16896143	164	+	ENSEMBL	gene	ENSG00000207005.1	snRNA	RNU1-2	3	HGNC:10123			0	0	0	0	0	0	0	0	0
chr1	16904339	16904776	438	-	HAVANA	gene	ENSG00000272426.1	lncRNA	BX284668.6	2		OTTHUMG00000185683.1		0	1	0	2	0	0	0	0	1
chr1	16974502	16980632	6131	-	HAVANA	gene	ENSG00000117122.14	protein_coding	MFAP2	2	HGNC:7033	OTTHUMG00000002290.2		1	98	148	12	102	84	4	320	381
chr1	16976302	16977792	1491	+	HAVANA	gene	ENSG00000286898.1	lncRNA	AL049569.2	2		OTTHUMG00000194751.1		0	0	0	0	0	0	0	0	0
chr1	16978926	17005091	26166	+	HAVANA	gene	ENSG00000226526.1	lncRNA	AL049569.1	2		OTTHUMG00000002292.1		0	0	0	0	0	0	0	0	0
chr1	16985958	17011928	25971	-	HAVANA	gene	ENSG00000159363.18	protein_coding	ATP13A2	1	HGNC:30213	OTTHUMG00000002293.5		74	835	1175	101	1078	1255	75	990	1636
chr1	17018722	17054032	35311	-	HAVANA	gene	ENSG00000117118.10	protein_coding	SDHB	2	HGNC:10681	OTTHUMG00000002289.4		1960	1960	2737	2628	1976	1848	2316	1844	2206
chr1	17066761	17119451	52691	-	HAVANA	gene	ENSG00000117115.13	protein_coding	PADI2	2	HGNC:18341	OTTHUMG00000002295.2		29	12	14	18	62	102	20	9	12
chr1	17189783	17197617	7835	+	HAVANA	gene	ENSG00000204362.6	lncRNA	LINC02783	2	HGNC:54303	OTTHUMG00000002291.2		0	0	0	0	0	0	0	0	0
chr1	17193232	17201733	8502	-	HAVANA	gene	ENSG00000282843.1	lncRNA	AL590644.1	2		OTTHUMG00000191586.1		0	0	0	0	0	0	0	0	0
chr1	17205128	17246007	40880	+	HAVANA	gene	ENSG00000142623.11	protein_coding	PADI1	2	HGNC:18367	OTTHUMG00000002294.5		0	1	0	235	6	2	45	5	1
chr1	17249098	17284233	35136	+	HAVANA	gene	ENSG00000142619.4	protein_coding	PADI3	2	HGNC:18337	OTTHUMG00000002373.1	ncRNA_host	0	0	0	0	0	0	0	0	0
chr1	17277889	17277975	87	+	ENSEMBL	gene	ENSG00000266634.1	miRNA	MIR3972	3	HGNC:41876			0	0	0	0	0	0	0	0	0
chr1	17308195	17364004	55810	+	HAVANA	gene	ENSG00000159339.13	protein_coding	PADI4	2	HGNC:18368	OTTHUMG00000002371.1		17	1	0	3	0	0	14	0	0
chr1	17372196	17401699	29504	+	HAVANA	gene	ENSG00000276747.1	protein_coding	PADI6	2	HGNC:20449	OTTHUMG00000002372.7	reference_genome_error	0	0	0	0	0	0	0	0	0
chr1	17406760	17407382	623	+	HAVANA	gene	ENSG00000227751.1	lncRNA	RCC2-AS1	2	HGNC:41262	OTTHUMG00000037449.1		0	0	0	0	0	0	0	0	0
chr1	17406760	17439677	32918	-	HAVANA	gene	ENSG00000179051.14	protein_coding	RCC2	2	HGNC:30297	OTTHUMG00000002513.2		412	1637	1478	549	2375	2599	354	1602	2523
chr1	17539698	17697874	158177	+	HAVANA	gene	ENSG00000074964.17	protein_coding	ARHGEF10L	2	HGNC:25540	OTTHUMG00000002514.4		1714	998	1160	2354	749	733	1641	1264	1568
chr1	17717625	17749978	32354	+	HAVANA	gene	ENSG00000236648.2	lncRNA	LINC02810	1	HGNC:54342	OTTHUMG00000002515.4		0	0	0	0	0	0	0	0	0
chr1	17755333	17827063	71731	+	HAVANA	gene	ENSG00000117148.8	protein_coding	ACTL8	2	HGNC:24018	OTTHUMG00000002512.2		0	0	0	0	0	0	0	0	0
chr1	18015712	18045612	29901	+	HAVANA	gene	ENSG00000284653.1	lncRNA	AL357509.1	2		OTTHUMG00000192298.1		0	0	0	0	0	0	0	0	0
chr1	18065657	18074412	8756	+	HAVANA	gene	ENSG00000261781.1	lncRNA	LINC01654	2	HGNC:52442	OTTHUMG00000175750.1		0	0	0	0	0	0	0	0	0
chr1	18107798	18378483	270686	+	HAVANA	gene	ENSG00000117154.12	protein_coding	IGSF21	2	HGNC:28246	OTTHUMG00000002432.4	overlapping_locus	33	28	18	22	60	94	40	12	10
chr1	18109389	18115861	6473	+	HAVANA	gene	ENSG00000280222.1	TEC	AL365209.1	2		OTTHUMG00000175756.1	overlapping_locus	0	0	1	0	0	0	0	0	0
chr1	18166929	18179346	12418	-	HAVANA	gene	ENSG00000230035.2	lncRNA	IGSF21-AS1	2	HGNC:41190	OTTHUMG00000002434.2		0	0	0	0	0	0	0	0	0
chr1	18385829	18388514	2686	+	HAVANA	gene	ENSG00000225387.1	lncRNA	AL591896.1	1		OTTHUMG00000002437.1		0	0	0	0	0	0	0	0	0
chr1	18480982	18486126	5145	+	HAVANA	gene	ENSG00000179023.8	protein_coding	KLHDC7A	2	HGNC:26791	OTTHUMG00000002431.3		289	131	203	406	16	30	384	95	159
chr1	18513118	18513383	266	+	HAVANA	gene	ENSG00000235282.3	processed_pseudogene	DYNLL1P3	1	HGNC:49654	OTTHUMG00000002435.4	pseudo_consens	0	0	0	0	0	0	0	0	0
chr1	18595414	18595636	223	+	HAVANA	gene	ENSG00000225478.2	processed_pseudogene	AL031737.1	2		OTTHUMG00000002436.3		0	0	0	0	0	0	0	0	0
chr1	18630846	18748866	118021	+	HAVANA	gene	ENSG00000009709.12	protein_coding	PAX7	2	HGNC:8621	OTTHUMG00000002433.3		0	0	0	0	0	0	0	0	0
chr1	18839599	18859682	20084	-	HAVANA	gene	ENSG00000179002.5	protein_coding	TAS1R2	1	HGNC:14905	OTTHUMG00000002442.2	overlapping_locus	1	0	0	0	0	1	0	0	0
chr1	18871430	18902724	31295	-	HAVANA	gene	ENSG00000159423.17	protein_coding	ALDH4A1	1	HGNC:406	OTTHUMG00000002443.7	ncRNA_host	7601	3184	4511	9365	1513	1026	12380	2732	3055
chr1	18883202	18883275	74	-	ENSEMBL	gene	ENSG00000265606.1	miRNA	MIR4695	3	HGNC:41573			0	0	0	0	0	0	0	0	0
chr1	18897071	18897148	78	-	ENSEMBL	gene	ENSG00000221662.1	miRNA	MIR1290	3	HGNC:35283			0	0	0	0	0	0	0	0	0
chr1	18904280	18956676	52397	-	HAVANA	gene	ENSG00000169991.11	protein_coding	IFFO2	1	HGNC:27006	OTTHUMG00000002499.3		218	1401	1353	119	1220	1233	86	1082	1610
chr1	19072110	19075511	3402	-	HAVANA	gene	ENSG00000272084.1	lncRNA	AL137127.1	2		OTTHUMG00000185684.1	overlapping_locus	25.07	38.1	38.52	9.39	26.07	25.96	14.82	38.89	49.11
chr1	19074510	19210266	135757	-	HAVANA	gene	ENSG00000127481.15	protein_coding	UBR4	2	HGNC:30313	OTTHUMG00000002498.6	overlapping_locus	1583.93	5841.9	4429.48	1767.61	3683.93	3840.04	2315.18	3407.11	5070.89
chr1	19210501	19240704	30204	+	HAVANA	gene	ENSG00000230424.1	lncRNA	EMC1-AS1	2	HGNC:54050	OTTHUMG00000037839.1		2	6	8	4	4	5	4	3	2
chr1	19215660	19251527	35868	-	HAVANA	gene	ENSG00000127463.15	protein_coding	EMC1	1	HGNC:28957	OTTHUMG00000002497.6		476	1422	1641	625	1284	1413	684	1017	1811
chr1	19251805	19260128	8324	+	HAVANA	gene	ENSG00000053372.5	protein_coding	MRTO4	2	HGNC:18477	OTTHUMG00000002496.4		335	965	1183	291	1093	912	205	705	1018
chr1	19260521	19262307	1787	-	HAVANA	gene	ENSG00000286064.1	unprocessed_pseudogene	AL035413.2	2		OTTHUMG00000193461.1		2	0	1	3	1	0	0	0	1
chr1	19265982	19274194	8213	-	HAVANA	gene	ENSG00000211454.14	polymorphic_pseudogene	AKR7L	2	HGNC:24056	OTTHUMG00000002520.6		575.86	124.23	146.18	796.94	55	43	277.44	79.11	140.19
chr1	19282573	19288770	6198	-	HAVANA	gene	ENSG00000162482.5	protein_coding	AKR7A3	2	HGNC:390	OTTHUMG00000002523.2		3378.14	429.77	857.82	2729.06	199	113	3129.56	575.89	562.81
chr1	19297080	19297903	824	+	HAVANA	gene	ENSG00000270728.1	processed_pseudogene	AL035413.1	1		OTTHUMG00000184272.1	pseudo_consens	0	2	0	1	0	0	2	0	1
chr1	19303965	19312146	8182	-	HAVANA	gene	ENSG00000053371.12	protein_coding	AKR7A2	2	HGNC:389	OTTHUMG00000002522.2	ncRNA_host	687	845	999	1086	845	861	984	700	788
chr1	19305076	19305182	107	-	ENSEMBL	gene	ENSG00000200403.1	snRNA	RNU6-1099P	3	HGNC:48062			0	0	0	0	0	0	0	0	0
chr1	19312326	19329300	16975	+	HAVANA	gene	ENSG00000040487.13	protein_coding	SLC66A1	1	HGNC:26001	OTTHUMG00000002521.8		305	354	509	382	599	622	238	341	677
chr1	19338775	19485539	146765	-	HAVANA	gene	ENSG00000077549.18	protein_coding	CAPZB	2	HGNC:1491	OTTHUMG00000002556.7		1252	5484	6232	1592	6565	6636	1575	4043	6038
chr1	19424384	19424671	288	+	ENSEMBL	gene	ENSG00000240490.3	misc_RNA	RN7SL277P	3	HGNC:46293			0	0	0	0	0	0	0	0	0
chr1	19484403	19629821	145419	+	HAVANA	gene	ENSG00000173436.15	protein_coding	MICOS10	2	HGNC:32068	OTTHUMG00000002712.4	overlapping_locus	499	993	1655	581	1413	1691.65	494.48	1049	1788
chr1	19510593	19510733	141	+	ENSEMBL	gene	ENSG00000201609.1	snRNA	RNU4-28P	3	HGNC:46964			0	0	0	0	0	0	0	0	0
chr1	19591802	19596832	5031	-	HAVANA	gene	ENSG00000235185.1	lncRNA	AL031727.2	2		OTTHUMG00000002711.1		0	0	0	0	0	0	0	0	0
chr1	19596979	19658456	61478	+	HAVANA	gene	ENSG00000158747.14	protein_coding	NBL1	1	HGNC:7650	OTTHUMG00000002700.7	overlapping_locus	50	904	923	62	1241	1241.64	69.94	1150	1508
chr1	19597067	19656927	59861	+	HAVANA	gene	ENSG00000270136.6	protein_coding	MICOS10-NBL1	2	HGNC:48338	OTTHUMG00000183956.2	overlapping_locus	0	0	0	0	0	1.72	0.58	0	0
chr1	19608114	19608568	455	+	HAVANA	gene	ENSG00000226396.1	processed_pseudogene	AL031727.1	1		OTTHUMG00000002695.2	overlapping_locus	2	9	1	7	2	3	3	5	5
chr1	19664875	19680966	16092	+	HAVANA	gene	ENSG00000158748.4	protein_coding	HTR6	2	HGNC:5301	OTTHUMG00000002713.2		0	1	0	0	0	1	0	2	2
chr1	19682213	19799945	117733	-	HAVANA	gene	ENSG00000162542.13	protein_coding	TMCO4	2	HGNC:27393	OTTHUMG00000002697.1		145	174	250	203	261	376	185	242	320
chr1	19814029	19815283	1255	-	HAVANA	gene	ENSG00000178828.7	protein_coding	RNF186	2	HGNC:25978	OTTHUMG00000002709.2		2	0	3	0	0	0	1	2	0
chr1	19814367	19819502	5136	+	HAVANA	gene	ENSG00000235434.1	lncRNA	AL391883.1	1		OTTHUMG00000002710.1		0	0	0	0	0	0	0	2	0
chr1	19882395	19912945	30551	+	HAVANA	gene	ENSG00000169914.6	protein_coding	OTUD3	2	HGNC:29038	OTTHUMG00000002696.2		73	198	125	88	208	235	37	149	202
chr1	19920009	19923617	3609	-	HAVANA	gene	ENSG00000188784.4	protein_coding	PLA2G2E	2	HGNC:13414	OTTHUMG00000002702.1		0	0	0	0	0	0	0	0	0
chr1	19970969	19971269	301	+	ENSEMBL	gene	ENSG00000242688.3	misc_RNA	RN7SL304P	3	HGNC:46320			0	0	0	0	0	0	0	0	0
chr1	19975431	19980416	4986	-	HAVANA	gene	ENSG00000188257.11	protein_coding	PLA2G2A	2	HGNC:9031	OTTHUMG00000002699.4		755	186	76	1439	21	5	286	97	75
chr1	20028179	20091911	63733	+	HAVANA	gene	ENSG00000127472.11	protein_coding	PLA2G5	2	HGNC:9038	OTTHUMG00000002698.4		41	33	31	37	31	59	64	60	96
chr1	20111939	20119566	7628	-	HAVANA	gene	ENSG00000117215.15	protein_coding	PLA2G2D	2	HGNC:9033	OTTHUMG00000002701.2		0	0	0	4	2	1	5	3	1
chr1	20139326	20150386	11061	+	HAVANA	gene	ENSG00000158786.4	protein_coding	PLA2G2F	2	HGNC:30040	OTTHUMG00000002704.1		0	0	0	0	0	0	0	0	0
chr1	20154171	20160568	6398	+	HAVANA	gene	ENSG00000227066.2	lncRNA	Z98257.1	1		OTTHUMG00000002703.3		1	89	86	4	36	11	1	65	101
chr1	20161253	20177424	16172	-	HAVANA	gene	ENSG00000187980.6	protein_coding	PLA2G2C	1	HGNC:9032	OTTHUMG00000002705.4		0	1	0	0	0	0	0	1	1
chr1	20184242	20186486	2245	-	HAVANA	gene	ENSG00000225986.1	lncRNA	UBXN10-AS1	1	HGNC:41141	OTTHUMG00000002706.1		1	2	2	1	1	0	2	1	1
chr1	20186096	20196050	9955	+	HAVANA	gene	ENSG00000162543.6	protein_coding	UBXN10	2	HGNC:26354	OTTHUMG00000002708.2		135	206	180	107	37	16	189	138	93
chr1	20243095	20244664	1570	+	HAVANA	gene	ENSG00000228105.2	lncRNA	LINC01757	1	HGNC:52546	OTTHUMG00000002707.3		0	0	0	0	0	0	0	0	0
chr1	20272018	20275005	2988	+	HAVANA	gene	ENSG00000284710.1	lncRNA	Z98257.2	2		OTTHUMG00000192300.1		0	0	0	0	0	0	0	0	0
chr1	20290919	20354894	63976	+	HAVANA	gene	ENSG00000158816.15	protein_coding	VWA5B1	1	HGNC:26538	OTTHUMG00000002835.7		0	0	0	0	0	0	0	2	0
chr1	20294211	20323187	28977	-	HAVANA	gene	ENSG00000226664.1	lncRNA	AL020998.1	2		OTTHUMG00000002836.1		0	0	0	0	0	0	0	0	0
chr1	20360579	20431234	70656	-	HAVANA	gene	ENSG00000236963.7	lncRNA	LINC01141	2	HGNC:49455	OTTHUMG00000002842.10	overlapping_locus	1	0	0	0	0	0	1	3	0
chr1	20412304	20413253	950	-	HAVANA	gene	ENSG00000226487.1	lncRNA	AL139254.1	2		OTTHUMG00000002843.1	overlapping_locus	0	0	0	0	0	0	0	0	0
chr1	20476222	20478937	2716	+	HAVANA	gene	ENSG00000284641.1	lncRNA	AL139254.2	2		OTTHUMG00000192301.1		0	0	0	0	0	0	0	0	0
chr1	20478779	20480397	1619	-	HAVANA	gene	ENSG00000284743.1	lncRNA	AL139254.3	2		OTTHUMG00000192302.1		11	0	1	3	0	0	10	0	0
chr1	20482391	20486210	3820	-	HAVANA	gene	ENSG00000162545.6	protein_coding	CAMK2N1	2	HGNC:24190	OTTHUMG00000002837.2		1026	1580	1721	1561	1023	1031	1259	1441	1646
chr1	20499448	20508151	8704	-	HAVANA	gene	ENSG00000090432.7	protein_coding	MUL1	2	HGNC:25762	OTTHUMG00000002838.3		821	1090	1475	557	1252	1271	688	742	1410
chr1	20525989	20526751	763	+	HAVANA	gene	ENSG00000215520.3	processed_pseudogene	RPS4XP4	1	HGNC:36545	OTTHUMG00000002839.1	pseudo_consens	0	0	0	0	0	0	0	0	0
chr1	20552573	20555020	2448	+	HAVANA	gene	ENSG00000183114.8	protein_coding	FAM43B	2	HGNC:31791	OTTHUMG00000057491.2		4	68	95	7	35	52	14	81	77
chr1	20589086	20618903	29818	+	HAVANA	gene	ENSG00000158825.6	protein_coding	CDA	2	HGNC:1712	OTTHUMG00000002845.2		432	953	808	266	544	386	327	607	597
chr1	20633458	20651511	18054	+	HAVANA	gene	ENSG00000158828.8	protein_coding	PINK1	2	HGNC:14581	OTTHUMG00000002841.2	ncRNA_host	2963	4171	3824	3529	2939	2860	3735	2880	3196
chr1	20633679	20633788	110	+	ENSEMBL	gene	ENSG00000284005.1	miRNA	MIR6084	3	HGNC:50235			0	0	0	0	0	0	0	0	0
chr1	20642657	20652193	9537	-	HAVANA	gene	ENSG00000117242.7	lncRNA	PINK1-AS	2	HGNC:38872	OTTHUMG00000002840.1	overlapping_locus	59.39	163.71	181.72	84.11	180.31	180.84	97.33	161.88	275.08
chr1	20651767	20661544	9778	-	HAVANA	gene	ENSG00000244038.9	protein_coding	DDOST	1	HGNC:2728	OTTHUMG00000002844.6	overlapping_locus	1595.61	5534.29	8004.28	2445.89	6939.69	7072.16	2595.67	5005.12	7530.92
chr1	20664014	20718017	54004	-	HAVANA	gene	ENSG00000117245.12	protein_coding	KIF17	2	HGNC:19167	OTTHUMG00000002863.3	overlapping_locus	16	131	72	47	204	212	22	48	63
chr1	20692734	20694013	1280	-	HAVANA	gene	ENSG00000235432.1	unprocessed_pseudogene	AL663074.2	2		OTTHUMG00000129003.1	overlapping_locus	0	0	0	0	0	0	0	0	0
chr1	20719731	20732837	13107	-	HAVANA	gene	ENSG00000189410.12	protein_coding	SH2D5	2	HGNC:28819	OTTHUMG00000002620.4		1	210	281	0	239	268	0	96	290
chr1	20732880	20733952	1073	+	HAVANA	gene	ENSG00000233069.1	lncRNA	AL663074.1	2		OTTHUMG00000002621.1		0	0	0	0	0	0	0	0	0
chr1	20740266	20787323	47058	-	HAVANA	gene	ENSG00000127483.19	protein_coding	HP1BP3	2	HGNC:24973	OTTHUMG00000002622.10		1158	3081	2371	1727	3113	3361	1242	1825	2841
chr1	20806292	21176888	370597	-	HAVANA	gene	ENSG00000075151.20	protein_coding	EIF4G3	1	HGNC:3298	OTTHUMG00000002624.7	overlapping_locus	319	1924	1716	526	1891	2028	508	1521	2465
chr1	20841241	20841302	62	+	ENSEMBL	gene	ENSG00000251914.1	snRNA	RNU7-200P	3	HGNC:45734			0	0	0	0	0	0	0	0	0
chr1	20988314	20988432	119	-	ENSEMBL	gene	ENSG00000221808.1	miRNA	MIR1256	3	HGNC:35321			0	0	0	0	0	0	0	0	0
chr1	21003550	21003934	385	-	HAVANA	gene	ENSG00000233072.1	processed_pseudogene	RPS15AP6	1	HGNC:35657	OTTHUMG00000002778.1	overlapping_locus	0	0	0	0	0	0	0	0	0
chr1	21073639	21073753	115	-	HAVANA	gene	ENSG00000236073.2	processed_pseudogene	AL627311.1	1		OTTHUMG00000002779.2	overlapping_locus	0	0	0	0	0	0	0	0	0
chr1	21161475	21162081	607	+	HAVANA	gene	ENSG00000235112.1	processed_pseudogene	HSPE1P27	2	HGNC:49346	OTTHUMG00000002776.1		0	0	0	0	0	0	0	0	0
chr1	21177054	21178164	1111	+	HAVANA	gene	ENSG00000287192.1	lncRNA	AL031005.2	2		OTTHUMG00000194003.1		0	0	0	0	1	1	0	0	0
chr1	21217247	21345572	128326	-	HAVANA	gene	ENSG00000117298.16	protein_coding	ECE1	1	HGNC:3146	OTTHUMG00000002625.6		1334	7556	5456	1707	8969	7100	2129	7080	7729
chr1	21266082	21267251	1170	+	HAVANA	gene	ENSG00000236936.1	lncRNA	AL031005.1	2		OTTHUMG00000002623.1		0	0	1	0	0	0	0	0	0
chr1	21293290	21299874	6585	+	HAVANA	gene	ENSG00000231105.2	lncRNA	ECE1-AS1	2	HGNC:40203	OTTHUMG00000002777.2		0	4	2	0	3	7	0	6	2
chr1	21397987	21398362	376	+	HAVANA	gene	ENSG00000236216.5	processed_pseudogene	PPP1R11P1	1	HGNC:16326	OTTHUMG00000002940.1	pseudo_consens	0	0	0	0	0	0	0	0	0
chr1	21411460	21413293	1834	-	HAVANA	gene	ENSG00000228823.1	unprocessed_pseudogene	AL592309.1	2		OTTHUMG00000057493.1		0	0	0	0	0	0	0	0	0
chr1	21415898	21417492	1595	+	HAVANA	gene	ENSG00000236009.1	lncRNA	AL592309.2	2		OTTHUMG00000002945.1		0	0	0	0	0	0	0	0	0
chr1	21424625	21427967	3343	-	HAVANA	gene	ENSG00000227001.3	unprocessed_pseudogene	NBPF2P	2	HGNC:31987	OTTHUMG00000002941.1		0	1	0	0	0	0	0	1	0
chr1	21428303	21429536	1234	+	HAVANA	gene	ENSG00000187952.9	processed_pseudogene	HS6ST1P1	2	HGNC:31835	OTTHUMG00000002942.3		2.14	5.04	0	3.51	5.79	5.8	2.17	0	3.54
chr1	21434318	21437558	3241	+	HAVANA	gene	ENSG00000186543.7	unprocessed_pseudogene	CROCCP5	2	HGNC:43865	OTTHUMG00000002943.1		0	0	0	0	0	0	0	0	0
chr1	21440128	21485005	44878	+	HAVANA	gene	ENSG00000142794.18	protein_coding	NBPF3	2	HGNC:25076	OTTHUMG00000002944.7		10	115	120	55	293	282	41	178	171
chr1	21459756	21460082	327	-	HAVANA	gene	ENSG00000176378.8	processed_pseudogene	PFN1P10	1	HGNC:42985	OTTHUMG00000002948.2	pseudo_consens	0	0	0	0	0	0	0	0	0
chr1	21509397	21578410	69014	+	HAVANA	gene	ENSG00000162551.14	protein_coding	ALPL	2	HGNC:438	OTTHUMG00000002949.3		1122	1813	1197	1144	290	125	996	875	219
chr1	21586472	21591187	4716	+	HAVANA	gene	ENSG00000233431.1	lncRNA	LINC02596	2	HGNC:53948	OTTHUMG00000037843.1		0	0	0	0	0	0	0	0	0
chr1	21596215	21669363	73149	-	HAVANA	gene	ENSG00000076864.19	protein_coding	RAP1GAP	1	HGNC:9858	OTTHUMG00000007513.12		408	1692	1535	363	812	658	239	1376	1334
chr1	21678298	21783606	105309	-	HAVANA	gene	ENSG00000090686.16	protein_coding	USP48	1	HGNC:18533	OTTHUMG00000007798.5		299	1132	1029	556	1355	1370	395	829	1074
chr1	21768269	21768575	307	+	HAVANA	gene	ENSG00000231978.2	processed_pseudogene	AL590103.1	1		OTTHUMG00000007797.2	pseudo_consens	0	0	0	0	0	0	0	0	0
chr1	21812265	21825225	12961	+	HAVANA	gene	ENSG00000187942.12	protein_coding	LDLRAD2	2	HGNC:32071	OTTHUMG00000002675.2		2	20	16	4	27	32	3	72	56
chr1	21822244	21937310	115067	-	HAVANA	gene	ENSG00000142798.20	protein_coding	HSPG2	2	HGNC:5273	OTTHUMG00000002674.11		246	14573	7176	1284	13893	13095	1398	12593	16256
chr1	21908098	21908580	483	+	HAVANA	gene	ENSG00000232037.3	processed_pseudogene	AL590556.1	1		OTTHUMG00000002673.1	pseudo_consens	0	0	0	0	0	0	0	0	0
chr1	21950679	21956871	6193	-	HAVANA	gene	ENSG00000283234.1	transcribed_unitary_pseudogene	AL590556.2	2		OTTHUMG00000191741.1		0	0	0	0	0	0	0	0	0
chr1	21977022	21998642	21621	+	HAVANA	gene	ENSG00000219073.8	protein_coding	CELA3B	2	HGNC:15945	OTTHUMG00000002758.5	overlapping_locus	0	0	4	0	1	0	0	1	2
chr1	21983606	22030617	47012	+	HAVANA	gene	ENSG00000285959.1	lncRNA	AL590556.3	2		OTTHUMG00000193407.1	overlapping_locus	0	0	1.09	0	0	0	0	0	0
chr1	21987481	21987777	297	+	ENSEMBL	gene	ENSG00000273610.1	misc_RNA	RN7SL386P	3	HGNC:46402			0	0	0	0	0	0	0	0	0
chr1	21987816	21987919	104	+	ENSEMBL	gene	ENSG00000201919.1	snRNA	RNU6-1022P	3	HGNC:47985			0	0	0	0	0	0	0	0	0
chr1	22001657	22012542	10886	+	HAVANA	gene	ENSG00000142789.20	protein_coding	CELA3A	2	HGNC:15944	OTTHUMG00000002755.4	ncRNA_host	0	1	3	0	0	2	0	1	1
chr1	22010650	22010946	297	+	ENSEMBL	gene	ENSG00000278124.1	misc_RNA	RN7SL186P	3	HGNC:46202			0	0	0	0	0	0	0	0	0
chr1	22010985	22011088	104	+	ENSEMBL	gene	ENSG00000201273.1	snRNA	RNU6-776P	3	HGNC:47739			0	0	0	0	0	0	0	0	0
chr1	22023990	22026048	2059	-	HAVANA	gene	ENSG00000228397.3	lncRNA	LINC01635	2	HGNC:52422	OTTHUMG00000002754.7		0	4	2	1	4	5	1	5	5
chr1	22024558	22031223	6666	+	HAVANA	gene	ENSG00000218510.8	lncRNA	LINC00339	2	HGNC:25011	OTTHUMG00000193408.2	overlapping_locus	64.16	226	178.47	121.55	164.05	179	99	109	142
chr1	22025511	22101360	75850	+	HAVANA	gene	ENSG00000070831.17	protein_coding	CDC42	2	HGNC:1736	OTTHUMG00000002753.10	overlapping_locus	3077	6709.02	8616.02	2603	9404	8872	2548.63	4991	7150.01
chr1	22028317	22052927	24611	-	HAVANA	gene	ENSG00000285752.1	lncRNA	CDC42-AS1	2	HGNC:54314	OTTHUMG00000193410.1		1	4	1	0	1	0	0	0	0
chr1	22030527	22030748	222	+	HAVANA	gene	ENSG00000285794.1	transcribed_processed_pseudogene	AL031281.2	2		OTTHUMG00000002757.4	overlapping_locus	1.84	0	3.43	2.45	3.95	0	0	0	0
chr1	22059197	22064199	5003	+	HAVANA	gene	ENSG00000230068.2	lncRNA	CDC42-IT1	2	HGNC:41317	OTTHUMG00000002890.2	overlapping_locus	0	1	0	0	0	0	0	0	0
chr1	22068340	22068827	488	-	HAVANA	gene	ENSG00000271428.1	processed_pseudogene	AL031281.1	1		OTTHUMG00000184273.1	pseudo_consens	0	0	0	0	0	0	0	0	0
chr1	22117313	22143969	26657	-	HAVANA	gene	ENSG00000162552.15	protein_coding	WNT4	2	HGNC:12783	OTTHUMG00000002894.4		44	88	733	33	125	288	42	177	496
chr1	22142850	22157401	14552	+	HAVANA	gene	ENSG00000285873.1	lncRNA	AL445253.1	2		OTTHUMG00000193411.1		0	0	0	0	0	3	1	1	1
chr1	22266239	22266300	62	+	ENSEMBL	gene	ENSG00000266564.1	miRNA	MIR4418	3	HGNC:41789			0	0	0	0	0	0	0	0	0
chr1	22322840	22323331	492	-	HAVANA	gene	ENSG00000234397.3	processed_pseudogene	PPIAP34	1	HGNC:53658	OTTHUMG00000002895.1	pseudo_consens	0	0	0	0	0	0	0	0	0
chr1	22364630	22366482	1853	-	HAVANA	gene	ENSG00000279625.1	TEC	AL591122.1	2		OTTHUMG00000175744.1		0	0	0	0	0	0	0	0	0
chr1	22428838	22531157	102320	+	HAVANA	gene	ENSG00000184677.18	protein_coding	ZBTB40	2	HGNC:29045	OTTHUMG00000002897.4	overlapping_locus	141	758	731	296	1015	1181	145	532	1034
chr1	22517474	22519708	2235	+	HAVANA	gene	ENSG00000237200.1	lncRNA	ZBTB40-IT1	2	HGNC:41493	OTTHUMG00000040025.1	overlapping_locus	0	0	0	0	0	0	0	0	0
chr1	22563489	22603595	40107	+	HAVANA	gene	ENSG00000070886.12	protein_coding	EPHA8	2	HGNC:3391	OTTHUMG00000002892.2		1	2	0	0	0	1	0	3	0
chr1	22633258	22633366	109	-	ENSEMBL	gene	ENSG00000276835.2	miRNA	MIR6127	3	HGNC:50163			0	0	0	0	0	0	0	0	0
chr1	22636628	22639678	3051	+	HAVANA	gene	ENSG00000173372.17	protein_coding	C1QA	2	HGNC:1241	OTTHUMG00000002893.5		2185	1249	1629	2025	4193	7259	2235	341	1407
chr1	22643633	22648110	4478	+	HAVANA	gene	ENSG00000159189.12	protein_coding	C1QC	2	HGNC:1245	OTTHUMG00000002891.3		1636	2348	2323	2285	8999	14253	2125	348	1720
chr1	22652762	22661637	8876	+	HAVANA	gene	ENSG00000173369.16	protein_coding	C1QB	2	HGNC:1242	OTTHUMG00000002896.5		2194	1650	2028	2196	7618	13983	2154	235	1648
chr1	22710839	22921500	210662	+	HAVANA	gene	ENSG00000133216.16	protein_coding	EPHB2	2	HGNC:3393	OTTHUMG00000002881.4	ncRNA_host	4	414	550	13	863	1415	13	330	1045
chr1	22719517	22719598	82	+	ENSEMBL	gene	ENSG00000265422.1	miRNA	MIR4684	3	HGNC:41695			0	0	0	0	0	0	0	0	0
chr1	22835713	22836849	1137	-	HAVANA	gene	ENSG00000225952.1	lncRNA	AL512444.1	2		OTTHUMG00000002880.1		0	0	0	0	0	0	0	0	0
chr1	22863159	22863226	68	-	ENSEMBL	gene	ENSG00000264014.1	miRNA	MIR4253	3	HGNC:38231			0	0	0	0	0	0	0	0	0
chr1	22953043	22965338	12296	-	HAVANA	gene	ENSG00000215906.8	protein_coding	LACTBL1	1	HGNC:35445	OTTHUMG00000003228.5		0	0	0	0	0	0	0	0	0
chr1	23010834	23015852	5019	-	HAVANA	gene	ENSG00000227868.6	protein_coding	TEX46	1	HGNC:44651	OTTHUMG00000003226.4		0	2	0	0	0	0	0	0	0
chr1	23019443	23083689	64247	+	HAVANA	gene	ENSG00000004487.16	protein_coding	KDM1A	1	HGNC:29079	OTTHUMG00000003220.7	ncRNA_host	393	1682	1613	593	1980	1913	495	1126	1706
chr1	23020147	23088058	67912	-	HAVANA	gene	ENSG00000240553.1	lncRNA	AL031428.1	2		OTTHUMG00000003222.1	overlapping_locus	0	0	0	0	0	0	0	0	0
chr1	23044305	23044372	68	+	ENSEMBL	gene	ENSG00000263793.1	miRNA	MIR3115	3	HGNC:38371			0	0	0	0	0	0	0	0	0
chr1	23057858	23057934	77	-	ENSEMBL	gene	ENSG00000266802.1	miRNA	AL031428.2	3				0	0	0	0	0	0	0	0	0
chr1	23084023	23177808	93786	-	HAVANA	gene	ENSG00000169641.13	protein_coding	LUZP1	2	HGNC:14985	OTTHUMG00000003227.5	overlapping_locus	110	1252	1198	159	2328	2247	167	953	1914
chr1	23140325	23141142	818	+	HAVANA	gene	ENSG00000229010.1	processed_pseudogene	AL161672.1	2		OTTHUMG00000154765.1		0	0	0	0	0	0	0	0	0
chr1	23162704	23162810	107	+	ENSEMBL	gene	ENSG00000206935.1	snRNA	RNU6-514P	3	HGNC:47477			0	0	0	0	0	0	0	0	0
chr1	23163953	23164053	101	+	ENSEMBL	gene	ENSG00000252578.1	snRNA	RNU6-135P	3	HGNC:47098			0	0	0	0	0	0	0	0	0
chr1	23191895	23194729	2835	-	HAVANA	gene	ENSG00000179546.4	protein_coding	HTR1D	2	HGNC:5289	OTTHUMG00000003235.1	retrogene	0	2	5	0	0	3	0	0	3
chr1	23244765	23245224	460	+	HAVANA	gene	ENSG00000215381.3	processed_pseudogene	AL109936.2	1		OTTHUMG00000003221.1	pseudo_consens	0	0	0	0	0	0	0	0	0
chr1	23281307	23287488	6182	-	HAVANA	gene	ENSG00000261326.4	lncRNA	LINC01355	2	HGNC:50584	OTTHUMG00000175761.6		30	137	55	89	55	55	39	46	73
chr1	23297797	23302866	5070	+	HAVANA	gene	ENSG00000284726.1	lncRNA	AL109936.8	2		OTTHUMG00000192303.1		0	0	0	0	0	0	0	0	0
chr1	23303771	23344336	40566	-	HAVANA	gene	ENSG00000125944.20	protein_coding	HNRNPR	2	HGNC:5047	OTTHUMG00000003224.6		1159	3673	3137	1168	4352	3883	1240	2375	3343
chr1	23359448	23369836	10389	-	HAVANA	gene	ENSG00000125945.15	protein_coding	ZNF436	2	HGNC:20814	OTTHUMG00000003232.3		79	310	333	85	479	428	96	260	413
chr1	23368997	23371839	2843	+	HAVANA	gene	ENSG00000249087.7	lncRNA	ZNF436-AS1	1	HGNC:25122	OTTHUMG00000003225.3	ncRNA_host	4	131	30	18	33	36	8	20	37
chr1	23370254	23370346	93	+	ENSEMBL	gene	ENSG00000201405.1	misc_RNA	AL109936.1	3				0	0	0	0	0	0	0	0	0
chr1	23378380	23379029	650	-	HAVANA	gene	ENSG00000271420.1	lncRNA	AL109936.3	2		OTTHUMG00000185287.1		3	2	3	8	1	0	9	0	0
chr1	23380909	23424748	43840	-	HAVANA	gene	ENSG00000204219.11	protein_coding	TCEA3	2	HGNC:11615	OTTHUMG00000003233.6		1499	662	614	2201	190	150	2348	423	267
chr1	23410832	23412146	1315	+	HAVANA	gene	ENSG00000232482.2	processed_pseudogene	AL357134.1	1		OTTHUMG00000003230.2	pseudo_consens	0	0	0	0	0	0	0	1	0
chr1	23428563	23484568	56006	-	HAVANA	gene	ENSG00000088280.19	protein_coding	ASAP3	1	HGNC:14987	OTTHUMG00000003234.8		164	867	789	210	471	503	132	512	510
chr1	23506438	23531233	24796	-	HAVANA	gene	ENSG00000007968.7	protein_coding	E2F2	2	HGNC:3114	OTTHUMG00000003223.2		2	33	26	7	48	40	3	17	50
chr1	23549139	23550915	1777	-	HAVANA	gene	ENSG00000235052.1	lncRNA	AL021154.1	1		OTTHUMG00000037485.1		0	0	1	0	0	0	0	0	0
chr1	23557926	23559501	1576	-	HAVANA	gene	ENSG00000117318.9	protein_coding	ID3	2	HGNC:5362	OTTHUMG00000003229.3		185	3076	2190	508	5193	4636	363	3420	4492
chr1	23576436	23593621	17186	-	HAVANA	gene	ENSG00000285802.1	lncRNA	AL450043.1	2		OTTHUMG00000193085.1		0	1	0	1	0	3	0	4	6
chr1	23581495	23640568	59074	+	HAVANA	gene	ENSG00000197880.8	lncRNA	MDS2	2	HGNC:29633	OTTHUMG00000002927.1		0	5	5	0	9	11	0	1	2
chr1	23670294	23680259	9966	+	HAVANA	gene	ENSG00000229239.2	unprocessed_pseudogene	AL451000.1	2		OTTHUMG00000002929.2		0	0	0	0	0	0	0	0	0
chr1	23691742	23696835	5094	+	HAVANA	gene	ENSG00000142676.14	protein_coding	RPL11	2	HGNC:10301	OTTHUMG00000002926.8		7859	20324	19599	8869	19265	17732	6687	13999	16256
chr1	23706901	23778296	71396	-	HAVANA	gene	ENSG00000236810.6	lncRNA	ELOA-AS1	2	HGNC:50582	OTTHUMG00000002959.4		33	51	72	56	33	37	71	27	31
chr1	23743155	23762059	18905	+	HAVANA	gene	ENSG00000011007.12	protein_coding	ELOA	2	HGNC:11620	OTTHUMG00000002957.3		1606	1978	1868	1103	2356	2201	1332	1166	2064
chr1	23778418	23788232	9815	+	HAVANA	gene	ENSG00000057757.10	protein_coding	PITHD1	2	HGNC:25022	OTTHUMG00000002960.4		846	1065	1156	785	1239	1182	677	843	950
chr1	23791145	23795539	4395	+	HAVANA	gene	ENSG00000011009.11	protein_coding	LYPLA2	2	HGNC:6738	OTTHUMG00000002961.5		946	1685	2489	726	2044	2096	947	1662	2818
chr1	23795599	23800781	5183	-	HAVANA	gene	ENSG00000117308.15	protein_coding	GALE	2	HGNC:4116	OTTHUMG00000002958.10		946	1249	2025	1218	1313	1404	1150	1086	1286
chr1	23801885	23838620	36736	-	HAVANA	gene	ENSG00000117305.15	protein_coding	HMGCL	1	HGNC:5005	OTTHUMG00000002963.5		3954	1897	2200	5320	1266	1251	4674	1673	1364
chr1	23845077	23868294	23218	-	HAVANA	gene	ENSG00000179163.11	protein_coding	FUCA1	2	HGNC:4006	OTTHUMG00000002965.2		1417	2168	2016	1889	25921	39142	2618	897	972
chr1	23870515	23913362	42848	-	HAVANA	gene	ENSG00000188822.8	protein_coding	CNR2	2	HGNC:2160	OTTHUMG00000013892.2	overlapping_locus	0	1	1	7	25	39	0	3	1
chr1	23901471	23902737	1267	-	HAVANA	gene	ENSG00000229106.1	processed_pseudogene	BTBD6P1	1	HGNC:51542	OTTHUMG00000013894.1	overlapping_locus	0	0	0	1	2	3	0	0	0
chr1	23907111	23907885	775	+	HAVANA	gene	ENSG00000232557.3	lncRNA	AL590609.2	2		OTTHUMG00000013895.3		0	0	0	0	0	0	0	0	0
chr1	23929070	23929147	78	+	ENSEMBL	gene	ENSG00000264926.1	miRNA	MIR378F	3	HGNC:41686			0	0	0	0	0	0	0	0	0
chr1	23949016	23949383	368	-	HAVANA	gene	ENSG00000230228.2	processed_pseudogene	H3P1	1	HGNC:43794	OTTHUMG00000013896.2	pseudo_consens	0	0	0	0	0	0	0	0	0
chr1	23956839	23963462	6624	+	HAVANA	gene	ENSG00000189266.13	protein_coding	PNRC2	2	HGNC:23158	OTTHUMG00000013891.7		1187	2729	2879	1261	3299	2831	1091	1948	2767
chr1	23964347	23980927	16581	-	HAVANA	gene	ENSG00000188529.15	protein_coding	SRSF10	2	HGNC:16713	OTTHUMG00000013893.5		975	1821	1981	1192	2263	2217	983	1696	2268
chr1	24007881	24008519	639	-	HAVANA	gene	ENSG00000215905.4	processed_pseudogene	AL590609.1	1		OTTHUMG00000013926.2	pseudo_consens	0	0	0	0	0	0	0	0	0
chr1	24040835	24086799	45965	+	HAVANA	gene	ENSG00000225315.2	lncRNA	AL591178.1	2		OTTHUMG00000003034.2	overlapping_locus	0	0	0	0	0	0	0	0	0
chr1	24056035	24112135	56101	-	HAVANA	gene	ENSG00000142661.19	protein_coding	MYOM3	2	HGNC:26679	OTTHUMG00000002969.4		2	4	9	3	7	10	2	11	53
chr1	24066774	24083565	16792	+	HAVANA	gene	ENSG00000230703.1	lncRNA	MYOM3-AS1	2	HGNC:41158	OTTHUMG00000003037.1	overlapping_locus	0	0	0	0	0	0	0	0	0
chr1	24119771	24143140	23370	-	HAVANA	gene	ENSG00000142677.4	protein_coding	IL22RA1	2	HGNC:13700	OTTHUMG00000003041.2		63	121	157	169	156	185	177	97	149
chr1	24154168	24187959	33792	-	HAVANA	gene	ENSG00000185436.12	protein_coding	IFNLR1	2	HGNC:18584	OTTHUMG00000003036.3		209	97	143	129	180	303	82	75	129
chr1	24200240	24211693	11454	+	HAVANA	gene	ENSG00000230023.2	lncRNA	LINC02800	2	HGNC:27642	OTTHUMG00000003038.2		0	0	0	0	0	0	0	0	0
chr1	24307556	24321901	14346	-	HAVANA	gene	ENSG00000232298.2	lncRNA	GRHL3-AS1	2	HGNC:41119	OTTHUMG00000003039.1		0	0	0	0	0	0	0	0	0
chr1	24319322	24364482	45161	+	HAVANA	gene	ENSG00000158055.15	protein_coding	GRHL3	2	HGNC:25839	OTTHUMG00000003040.6		3	4	7	3	4	4	3	6	5
chr1	24356999	24416934	59936	-	HAVANA	gene	ENSG00000001460.18	protein_coding	STPG1	2	HGNC:28070	OTTHUMG00000003297.4		21	203	224	25	181	168	38	114	157
chr1	24415802	24472976	57175	+	HAVANA	gene	ENSG00000001461.17	protein_coding	NIPAL3	2	HGNC:25233	OTTHUMG00000003299.4		53	404	414	138	456	626	87	334	469
chr1	24496254	24535400	39147	-	HAVANA	gene	ENSG00000286061.1	lncRNA	RCAN3AS	2	HGNC:39009	OTTHUMG00000193467.1		0	4	0	1	3	2	1	2	0
chr1	24502351	24541040	38690	+	HAVANA	gene	ENSG00000117602.12	protein_coding	RCAN3	2	HGNC:3042	OTTHUMG00000003298.9		47	186	263	64	347	461	46	127	259
chr1	24538802	24556024	17223	-	HAVANA	gene	ENSG00000264443.1	lncRNA	NCMAP-DT	2	HGNC:54327	OTTHUMG00000179435.1		3	1	5	3	2	2	7	1	4
chr1	24556087	24609328	53242	+	HAVANA	gene	ENSG00000184454.7	protein_coding	NCMAP	2	HGNC:29332	OTTHUMG00000003317.3	overlapping_locus	60	29	104	154	40	95	168	48	103
chr1	24563627	24563974	348	+	HAVANA	gene	ENSG00000227312.2	processed_pseudogene	AL445686.1	1		OTTHUMG00000003318.2	overlapping_locus	0	0	0	0	0	0	0	0	0
chr1	24625411	24625513	103	-	ENSEMBL	gene	ENSG00000239106.1	misc_RNA	AL445686.2	3				0	0	0	0	0	0	0	0	0
chr1	24631716	24673281	41566	+	HAVANA	gene	ENSG00000133226.17	protein_coding	SRRM1	2	HGNC:16638	OTTHUMG00000003320.5		735.98	1980	1492.99	840	1698.99	2002	696.98	1169.95	1677
chr1	24704894	24717596	12703	+	HAVANA	gene	ENSG00000284699.1	lncRNA	AL445648.1	2		OTTHUMG00000192304.1		0	0	0	0	0	0	0	0	0
chr1	24745382	24844321	98940	+	HAVANA	gene	ENSG00000169504.15	protein_coding	CLIC4	2	HGNC:13518	OTTHUMG00000003327.5		1408	7348	6846	1626	19744	14050	1726	5869	8857
chr1	24777873	24777979	107	-	ENSEMBL	gene	ENSG00000238482.1	snRNA	RNU6-1208P	3	HGNC:48171			0	0	0	0	0	0	0	0	0
chr1	24899511	24965121	65611	-	HAVANA	gene	ENSG00000020633.18	protein_coding	RUNX3	2	HGNC:10473	OTTHUMG00000003316.1	ncRNA_host	79	179	149	79	1006	1354	56	97	169
chr1	24919345	24919416	72	-	ENSEMBL	gene	ENSG00000278034.1	miRNA	MIR6731	3	HGNC:50036			0	0	0	0	0	0	0	0	0
chr1	24961345	24963097	1753	+	HAVANA	gene	ENSG00000229162.1	lncRNA	AL445471.1	1		OTTHUMG00000003322.1		0	0	1	0	2	5	0	0	0
chr1	24968423	24970865	2443	-	HAVANA	gene	ENSG00000261025.1	lncRNA	AL445471.2	2		OTTHUMG00000175776.1		0	0	0	0	0	0	0	0	0
chr1	25023503	25023586	84	+	ENSEMBL	gene	ENSG00000264371.1	miRNA	MIR4425	3	HGNC:41891			0	0	0	0	0	0	0	0	0
chr1	25041136	25047404	6269	+	HAVANA	gene	ENSG00000285823.1	lncRNA	LINC02793	2	HGNC:54317	OTTHUMG00000193197.2		0	0	0	0	0	0	0	0	0
chr1	25043707	25113120	69414	-	HAVANA	gene	ENSG00000233755.1	lncRNA	AL050344.1	1		OTTHUMG00000003326.1		0	0	0	0	0	0	0	0	0
chr1	25125053	25125454	402	-	HAVANA	gene	ENSG00000233419.3	processed_pseudogene	AL121994.1	1		OTTHUMG00000003319.1	pseudo_consens	0	0	0	0	0	0	0	0	0
chr1	25208139	25209437	1299	+	HAVANA	gene	ENSG00000231953.2	lncRNA	AL031432.1	1		OTTHUMG00000003323.2		0	0	0	0	0	0	0	0	0
chr1	25222276	25232502	10227	-	HAVANA	gene	ENSG00000117614.10	protein_coding	SYF2	2	HGNC:19824	OTTHUMG00000043610.2		523	1038	830	448	1061	1223	447	868	995
chr1	25232586	25234775	2190	+	HAVANA	gene	ENSG00000284602.1	lncRNA	AL031432.4	2		OTTHUMG00000192305.1		0	13	4	0	8	6	1	0	10
chr1	25239494	25240253	760	+	HAVANA	gene	ENSG00000284657.1	lncRNA	AL031432.5	2		OTTHUMG00000192306.1		0	0	0	0	0	0	0	0	0
chr1	25242249	25338213	95965	-	HAVANA	gene	ENSG00000117616.18	protein_coding	RSRP1	2	HGNC:25234	OTTHUMG00000043611.7	overlapping_locus	586.46	1467.59	850	1165.57	1371	1416.59	432	552	1213
chr1	25247837	25248321	485	+	HAVANA	gene	ENSG00000272432.1	lncRNA	AL031432.3	2		OTTHUMG00000185697.1		0	1	1	0	4	0	0	0	1
chr1	25266102	25267136	1035	-	HAVANA	gene	ENSG00000261349.1	unprocessed_pseudogene	AL031432.2	2		OTTHUMG00000173028.1	overlapping_locus	0	1	1	0	1	2.14	0	1	0
chr1	25272393	25330445	58053	+	HAVANA	gene	ENSG00000187010.21	protein_coding	RHD	2	HGNC:10009	OTTHUMG00000003476.10		0	0	0	1	0	0	0	0	0
chr1	25294164	25294643	480	-	HAVANA	gene	ENSG00000224183.1	processed_pseudogene	SDHDP6	2	HGNC:10689	OTTHUMG00000003481.1	overlapping_locus	3.8	5.96	10.23	0	4.34	4.96	0	13.89	0
chr1	25336429	25337465	1037	-	HAVANA	gene	ENSG00000259984.1	unprocessed_pseudogene	AL928711.1	2		OTTHUMG00000173029.1	overlapping_locus	1.54	1.41	0	2.43	0	2.27	0	0	0
chr1	25338317	25362361	24045	+	HAVANA	gene	ENSG00000183726.11	protein_coding	TMEM50A	2	HGNC:30590	OTTHUMG00000007651.2		830	2503	2524	818	3472	3893	696	2152	2734
chr1	25362249	25430192	67944	-	HAVANA	gene	ENSG00000188672.18	protein_coding	RHCE	1	HGNC:10008	OTTHUMG00000007650.5		8	17	12	13	6	1	10	7	2
chr1	25398721	25399198	478	+	HAVANA	gene	ENSG00000238084.4	processed_pseudogene	AL031284.1	2		OTTHUMG00000003482.3		80.19	56.04	37.77	39	47.21	41.19	73	14.11	23
chr1	25430858	25500209	69352	+	HAVANA	gene	ENSG00000204178.11	protein_coding	MACO1	2	HGNC:25572	OTTHUMG00000003473.6		1203	986	1036	1274	1160	949	1036	874	1154
chr1	25543606	25568886	25281	+	HAVANA	gene	ENSG00000157978.12	protein_coding	LDLRAP1	2	HGNC:18640	OTTHUMG00000007386.6		413	678	794	747	636	588	698	575	787
chr1	25581478	25590356	8879	+	HAVANA	gene	ENSG00000225643.1	lncRNA	AL606491.1	1		OTTHUMG00000004419.1		0	1	0	0	1	1	0	2	0
chr1	25617468	25786207	168740	+	HAVANA	gene	ENSG00000117643.14	protein_coding	MAN1C1	2	HGNC:19080	OTTHUMG00000004417.3		1066	611	439	705	322	475	996	274	236
chr1	25644544	25659111	14568	-	HAVANA	gene	ENSG00000233478.1	lncRNA	AL031280.1	2		OTTHUMG00000004418.1		0	0	0	0	0	0	0	0	0
chr1	25800176	25818221	18046	+	HAVANA	gene	ENSG00000162430.17	protein_coding	SELENON	2	HGNC:15999	OTTHUMG00000007375.5	overlapping_locus	303.93	3286	2521	693	4179	4945	673	2019	2942
chr1	25811470	25823744	12275	+	HAVANA	gene	ENSG00000255054.3	protein_coding	AL020996.2	2		OTTHUMG00000167136.2	overlapping_locus	1.07	0	0	0	0	0	0	0	0
chr1	25816749	25820797	4049	-	HAVANA	gene	ENSG00000228172.5	lncRNA	AL020996.1	2		OTTHUMG00000007376.2		10	7	7	6	3	8	15	2	6
chr1	25818640	25832942	14303	+	HAVANA	gene	ENSG00000117640.18	protein_coding	MTFR1L	1	HGNC:28836	OTTHUMG00000007377.8	overlapping_locus	852	1020	1278	1291	1059	1187	974	796	1175
chr1	25831913	25832134	222	-	HAVANA	gene	ENSG00000272478.1	lncRNA	AL020996.3	2		OTTHUMG00000185700.1		0	0	0	0	0	0	0	0	0
chr1	25831913	25859458	27546	-	HAVANA	gene	ENSG00000127423.10	protein_coding	AUNIP	2	HGNC:28363	OTTHUMG00000007372.2		0	10	6	6	13	16	0	5	16
chr1	25859613	25863420	3808	+	HAVANA	gene	ENSG00000236528.1	lncRNA	AL033528.3	2		OTTHUMG00000007374.1		0	7	1	0	0	2	0	0	0
chr1	25861210	25871253	10044	-	HAVANA	gene	ENSG00000182749.5	protein_coding	PAQR7	2	HGNC:23146	OTTHUMG00000007373.1	retrogene	98	194	259	236	196	242	149	170	223
chr1	25877496	25877605	110	+	ENSEMBL	gene	ENSG00000207302.1	misc_RNA	AL033528.1	3				0	0	0	0	0	0	0	0	0
chr1	25884181	25906991	22811	-	HAVANA	gene	ENSG00000117632.23	protein_coding	STMN1	2	HGNC:6510	OTTHUMG00000007389.4	ncRNA_host	232	1741	1336	342	2428	2051	321	907	1282
chr1	25887360	25887610	251	+	HAVANA	gene	ENSG00000229786.1	processed_pseudogene	SNRPFP2	1	HGNC:39665	OTTHUMG00000156992.1	pseudo_consens	0	0	0	0	0	0	0	0	0
chr1	25888970	25889109	140	+	HAVANA	gene	ENSG00000223624.1	processed_pseudogene	AL033528.2	1		OTTHUMG00000007388.2	pseudo_consens	0	0	0	0	0	0	0	0	0
chr1	25906362	25906454	93	-	ENSEMBL	gene	ENSG00000283938.1	miRNA	MIR3917	3	HGNC:38911			0	0	0	0	0	0	0	0	0
chr1	25959767	25998117	38351	-	HAVANA	gene	ENSG00000158006.14	protein_coding	PAFAH2	2	HGNC:8579	OTTHUMG00000007437.4		416	450	602	568	526	531	617	362	590
chr1	25964197	25964300	104	+	ENSEMBL	gene	ENSG00000207237.1	snRNA	RNU6-110P	3	HGNC:47073			0	0	0	0	0	0	0	0	0
chr1	26006006	26006130	125	+	ENSEMBL	gene	ENSG00000252190.1	scaRNA	AL592064.1	3				0	0	0	0	0	0	0	0	0
chr1	26006216	26006299	84	+	ENSEMBL	gene	ENSG00000252691.1	scaRNA	AL592064.2	3				0	0	0	0	0	0	0	0	0
chr1	26019884	26036464	16581	+	HAVANA	gene	ENSG00000158008.10	protein_coding	EXTL1	2	HGNC:3515	OTTHUMG00000007509.2		0	2	2	1	3	2	0	11	3
chr1	26037252	26046118	8867	-	HAVANA	gene	ENSG00000158014.15	protein_coding	SLC30A2	2	HGNC:11013	OTTHUMG00000007508.4		0	1	5	10	6	19	1	2	6
chr1	26046665	26049099	2435	+	HAVANA	gene	ENSG00000284309.1	lncRNA	AL391650.2	2		OTTHUMG00000191964.1		0	0	0	0	0	0	0	0	1
chr1	26051304	26068436	17133	-	HAVANA	gene	ENSG00000158022.6	protein_coding	TRIM63	2	HGNC:16007	OTTHUMG00000007510.1		0	0	0	0	0	2	2	0	0
chr1	26111165	26125555	14391	+	HAVANA	gene	ENSG00000175087.10	protein_coding	PDIK1L	2	HGNC:18981	OTTHUMG00000007511.3		182	191	163	268	244	225	320	151	162
chr1	26159079	26163962	4884	+	HAVANA	gene	ENSG00000197245.6	protein_coding	FAM110D	2	HGNC:25860	OTTHUMG00000007537.3		5	194	95	16	116	86	12	100	82
chr1	26164161	26168581	4421	-	HAVANA	gene	ENSG00000282872.1	protein_coding	C1orf232	2	HGNC:53426	OTTHUMG00000191595.1		0	0	0	0	0	0	0	0	0
chr1	26169516	26171831	2316	-	HAVANA	gene	ENSG00000236782.7	protein_coding	AL391650.1	2		OTTHUMG00000007539.4		1	1	2	1	5	3	1	4	5
chr1	26169908	26170873	966	+	HAVANA	gene	ENSG00000142684.9	protein_coding	ZNF593	2	HGNC:30943	OTTHUMG00000007538.4		435	423	552	324	487	456	256	464	627
chr1	26177484	26189884	12401	+	HAVANA	gene	ENSG00000142675.18	protein_coding	CNKSR1	2	HGNC:19700	OTTHUMG00000007541.5		11	53	77	22	24	90	19	98	168
chr1	26190561	26202968	12408	+	HAVANA	gene	ENSG00000188782.8	protein_coding	CATSPER4	2	HGNC:23220	OTTHUMG00000003383.4		0	0	0	0	0	0	0	2	0
chr1	26209741	26229840	20100	+	HAVANA	gene	ENSG00000236155.6	transcribed_unprocessed_pseudogene	ZPLD2P	1	HGNC:54510	OTTHUMG00000003384.3		19	11	15	62	5	5	103	13	19
chr1	26218581	26220476	1896	-	HAVANA	gene	ENSG00000278572.1	unprocessed_pseudogene	AL355877.2	2		OTTHUMG00000187522.1		0	0	0	0	0	0	0	0	0
chr1	26234200	26278808	44609	+	HAVANA	gene	ENSG00000130695.15	protein_coding	CEP85	2	HGNC:25309	OTTHUMG00000003380.6		102	317	281	147	302	367	97	178	226
chr1	26263041	26263398	358	-	HAVANA	gene	ENSG00000270733.1	processed_pseudogene	AL355877.1	1		OTTHUMG00000184274.1	pseudo_consens	0	0	0	0	0	0	0	0	0
chr1	26280086	26281522	1437	+	HAVANA	gene	ENSG00000142669.15	protein_coding	SH3BGRL3	2	HGNC:15568	OTTHUMG00000003381.3		601	3462	5483	758	6642	8263	741	4211	6590
chr1	26281328	26318363	37036	-	HAVANA	gene	ENSG00000158062.20	protein_coding	UBXN11	2	HGNC:30600	OTTHUMG00000003382.13		202	344	330	273	332	444	162	253	397
chr1	26317958	26320523	2566	+	HAVANA	gene	ENSG00000169442.9	protein_coding	CD52	2	HGNC:1804	OTTHUMG00000003491.3		36	270	835	211	2693	4978	63	143	470
chr1	26321698	26360080	38383	-	HAVANA	gene	ENSG00000176092.15	protein_coding	CRYBG2	1	HGNC:17295	OTTHUMG00000003490.10		1	41	58	6	43	96	0	67	100
chr1	26326688	26327033	346	+	HAVANA	gene	ENSG00000225854.2	processed_pseudogene	AL451139.1	1		OTTHUMG00000156993.2	pseudo_consens	0	0	0	0	0	0	0	0	0
chr1	26361634	26374522	12889	-	HAVANA	gene	ENSG00000176083.17	protein_coding	ZNF683	1	HGNC:28495	OTTHUMG00000003521.5		0	0	0	11	9	12	1	0	0
chr1	26410817	26429728	18912	+	HAVANA	gene	ENSG00000131914.11	protein_coding	LIN28A	2	HGNC:15986	OTTHUMG00000003550.3		0	0	0	0	0	0	0	0	0
chr1	26432282	26471306	39025	+	HAVANA	gene	ENSG00000117682.17	protein_coding	DHDDS	1	HGNC:20603	OTTHUMG00000003554.8		284	650	906	416	809	893	370	562	983
chr1	26454653	26455187	535	-	HAVANA	gene	ENSG00000223583.1	processed_pseudogene	AL513365.1	1		OTTHUMG00000003553.1	pseudo_consens	0	0	0	0	0	0	0	0	0
chr1	26462756	26468014	5259	-	HAVANA	gene	ENSG00000225891.2	lncRNA	DHDDS-AS1	2	HGNC:40925	OTTHUMG00000003552.2		0	0	0	4	0	1	0	0	0
chr1	26472440	26476642	4203	+	HAVANA	gene	ENSG00000198830.11	protein_coding	HMGN2	2	HGNC:4986	OTTHUMG00000003555.4		3605	2617	2094	2949	3461	3478	3321	1887	2319
chr1	26519354	26520250	897	-	HAVANA	gene	ENSG00000224129.1	processed_pseudogene	DPPA2P2	1	HGNC:44627	OTTHUMG00000003551.1	pseudo_consens	0	0	0	0	0	0	0	0	0
chr1	26529761	26575030	45270	+	HAVANA	gene	ENSG00000117676.14	protein_coding	RPS6KA1	2	HGNC:10430	OTTHUMG00000004003.5	ncRNA_host	296	1395	2222	391	1930	2738	367	1142	1851
chr1	26554542	26554593	52	+	ENSEMBL	gene	ENSG00000238705.1	miRNA	MIR1976	3	HGNC:37064			0	0	0	0	0	0	0	0	0
chr1	26593243	26593546	304	-	ENSEMBL	gene	ENSG00000243905.3	misc_RNA	RN7SL679P	3	HGNC:46695			0	0	0	0	0	0	0	0	0
chr1	26593940	26594041	102	-	ENSEMBL	gene	ENSG00000252802.1	misc_RNA	AL627313.2	3				0	0	0	0	0	0	0	0	0
chr1	26602369	26602432	64	-	ENSEMBL	gene	ENSG00000252429.2	snRNA	RNU7-29P	3	HGNC:34125			0	0	0	0	0	0	0	0	0
chr1	26640377	26640614	238	-	HAVANA	gene	ENSG00000229247.2	processed_pseudogene	AL627313.1	1		OTTHUMG00000057505.2	pseudo_consens	0	0	0	0	0	0	0	0	0
chr1	26642286	26642389	104	-	ENSEMBL	gene	ENSG00000238316.1	snoRNA	AL627082.2	3				0	0	0	0	0	0	0	0	0
chr1	26647447	26647681	235	+	HAVANA	gene	ENSG00000235069.2	processed_pseudogene	AL627082.1	1		OTTHUMG00000057507.2	pseudo_consens	0	0	0	0	0	0	0	0	0
chr1	26692132	26694131	2000	-	HAVANA	gene	ENSG00000260063.1	lncRNA	AL512408.1	2		OTTHUMG00000175777.1		7	20	9	8	9	6	18	19	17
chr1	26693236	26782104	88869	+	HAVANA	gene	ENSG00000117713.20	protein_coding	ARID1A	1	HGNC:11110	OTTHUMG00000004004.13		495	1363	1093	624	1503	1659	687	1254	1982
chr1	26787472	26798398	10927	+	HAVANA	gene	ENSG00000060642.10	protein_coding	PIGV	2	HGNC:26031	OTTHUMG00000004005.6		478	606	490	658	341	356	690	322	322
chr1	26814822	26815112	291	+	ENSEMBL	gene	ENSG00000241188.3	misc_RNA	RN7SL165P	3	HGNC:46181			0	0	1	0	0	0	0	0	0
chr1	26817300	26817476	177	+	HAVANA	gene	ENSG00000287810.1	unprocessed_pseudogene	AL034380.2	2		OTTHUMG00000193839.1		0	0	0	0	0	0	0	0	0
chr1	26826688	26857604	30917	+	HAVANA	gene	ENSG00000204160.12	protein_coding	ZDHHC18	1	HGNC:20712	OTTHUMG00000004092.6		413	1166	790	509	1277	1407	491	592	1001
chr1	26863149	26864456	1308	+	HAVANA	gene	ENSG00000175793.12	protein_coding	SFN	2	HGNC:10773	OTTHUMG00000004093.2	retrogene	8	1422	1780	13	1629	1168	2	768	994
chr1	26876132	26890283	14152	-	HAVANA	gene	ENSG00000142751.15	protein_coding	GPN2	2	HGNC:25513	OTTHUMG00000004227.5		294	875	830	490	822	838	430	553	868
chr1	26876133	26878245	2113	+	HAVANA	gene	ENSG00000226698.1	lncRNA	AL034380.1	2		OTTHUMG00000004228.1		0	0	0	0	0	0	0	0	0
chr1	26890488	26900467	9980	-	HAVANA	gene	ENSG00000198746.13	protein_coding	GPATCH3	2	HGNC:25720	OTTHUMG00000004229.4		148	353	389	189	437	477	152	226	367
chr1	26900238	26946871	46634	+	HAVANA	gene	ENSG00000090273.14	protein_coding	NUDC	1	HGNC:8045	OTTHUMG00000004226.12		1659	3174	4168	1340	2645	2626	1632	2665	3928
chr1	26911489	26913975	2487	-	HAVANA	gene	ENSG00000131910.5	protein_coding	NR0B2	2	HGNC:7961	OTTHUMG00000004231.2		2912	134	422	2181	100	66	6794	467	367
chr1	26949562	26960468	10907	-	HAVANA	gene	ENSG00000175707.9	protein_coding	KDF1	2	HGNC:26624	OTTHUMG00000004272.2		44	59	121	79	58	95	90	127	105
chr1	26980165	26980975	811	+	HAVANA	gene	ENSG00000172746.6	unprocessed_pseudogene	RPL12P13	1	HGNC:51936	OTTHUMG00000004274.1	pseudo_consens	0	0	0	0	0	0	0	3	0
chr1	26983628	26984024	397	+	HAVANA	gene	ENSG00000224064.1	processed_pseudogene	AL356390.1	1		OTTHUMG00000004275.1	pseudo_consens	0	0	0	0	0	0	0	0	0
chr1	26985897	26986340	444	-	HAVANA	gene	ENSG00000225294.1	processed_pseudogene	OSTCP2	1	HGNC:42864	OTTHUMG00000004276.1	pseudo_consens	0	0	0	0	0	0	0	0	0
chr1	26993692	27000886	7195	+	HAVANA	gene	ENSG00000253368.4	protein_coding	TRNP1	2	HGNC:34348	OTTHUMG00000004277.5		50	979	2397	60	1088	1474	49	1140	2004
chr1	27005020	27012850	7831	-	HAVANA	gene	ENSG00000158246.8	protein_coding	TENT5B	2	HGNC:28273	OTTHUMG00000004278.4		6	29	36	7	11	25	3	34	15
chr1	27098809	27166981	68173	-	HAVANA	gene	ENSG00000090020.11	protein_coding	SLC9A1	2	HGNC:11071	OTTHUMG00000004271.5		71	538	417	83	901	1112	73	478	921
chr1	27176751	27177277	527	+	HAVANA	gene	ENSG00000229985.2	processed_pseudogene	AL590640.2	1		OTTHUMG00000005769.1	pseudo_consens	0	0	0	0	0	0	0	0	0
chr1	27200834	27201473	640	-	HAVANA	gene	ENSG00000214973.3	processed_pseudogene	CHCHD3P3	1	HGNC:44699	OTTHUMG00000004279.1	pseudo_consens	0	1	2	0	4	1	0	0	2
chr1	27206930	27207796	867	+	HAVANA	gene	ENSG00000225159.1	processed_pseudogene	NPM1P39	1	HGNC:45218	OTTHUMG00000004280.1	pseudo_consens	5.06	13.15	26.96	15.61	35.76	29.04	7.96	15.44	15.87
chr1	27211265	27211484	220	+	HAVANA	gene	ENSG00000225990.2	processed_pseudogene	SNRPEP7	1	HGNC:43572	OTTHUMG00000004281.2	pseudo_consens	0	0	0	0	0	0	0	0	0
chr1	27229106	27234352	5247	-	HAVANA	gene	ENSG00000224311.1	lncRNA	AL590640.1	2		OTTHUMG00000004413.2		0	0	0	0	0	0	0	0	0
chr1	27234632	27308636	74005	+	HAVANA	gene	ENSG00000142784.16	protein_coding	WDTC1	2	HGNC:29175	OTTHUMG00000004273.8		504	1108	871	639	1001	1320	711	718	890
chr1	27255464	27255567	104	-	ENSEMBL	gene	ENSG00000252098.1	misc_RNA	AL590640.3	3				0	0	0	0	0	0	0	0	0
chr1	27311240	27311838	599	+	HAVANA	gene	ENSG00000243659.1	processed_pseudogene	FO393419.3	1		OTTHUMG00000004409.1	pseudo_consens	0	0	0	0	0	0	0	0	0
chr1	27322145	27336400	14256	+	HAVANA	gene	ENSG00000186501.14	protein_coding	TMEM222	2	HGNC:25363	OTTHUMG00000004410.6	overlapping_locus	632	839	1016	702	1207	1166	675	857	1339
chr1	27325219	27325325	107	+	ENSEMBL	gene	ENSG00000206888.1	snRNA	RNU6-48P	3	HGNC:34292			0	0	0	0	0	0	0	0	0
chr1	27325329	27325796	468	+	HAVANA	gene	ENSG00000241547.1	processed_pseudogene	ACTG1P20	1	HGNC:51500	OTTHUMG00000004411.1	overlapping_locus	1	1	0	0	2	1	0	0	0
chr1	27342020	27353937	11918	+	HAVANA	gene	ENSG00000142765.18	protein_coding	SYTL1	2	HGNC:15584	OTTHUMG00000005770.11		11	32	23	59	131	258	17	38	73
chr1	27354067	27366961	12895	-	HAVANA	gene	ENSG00000142733.17	protein_coding	MAP3K6	2	HGNC:6858	OTTHUMG00000004631.11		168	333	282	201	402	437	184	316	454
chr1	27369112	27374824	5713	-	HAVANA	gene	ENSG00000142748.12	protein_coding	FCN3	2	HGNC:3625	OTTHUMG00000005722.2		3311	2720	1016	3979	1533	373	3690	472	680
chr1	27379176	27383333	4158	-	HAVANA	gene	ENSG00000174950.11	protein_coding	CD164L2	2	HGNC:32043	OTTHUMG00000003395.5		0	0	1	0	0	1	0	0	0
chr1	27389468	27390145	678	+	HAVANA	gene	ENSG00000231207.1	processed_pseudogene	FO393419.1	2		OTTHUMG00000003396.1		0	0	0	0	0	0	0	0	0
chr1	27392622	27395814	3193	+	HAVANA	gene	ENSG00000181773.7	protein_coding	GPR3	2	HGNC:4484	OTTHUMG00000003397.3		20	71	47	4	178	114	24	34	54
chr1	27404230	27490167	85938	-	HAVANA	gene	ENSG00000158195.11	protein_coding	WASF2	2	HGNC:12733	OTTHUMG00000003393.4		624	3533	2295	674	4443	4762	531	2169	3253
chr1	27457198	27459582	2385	+	HAVANA	gene	ENSG00000241169.1	lncRNA	FO393419.2	2		OTTHUMG00000003394.2		0	0	0	0	0	0	0	0	0
chr1	27525805	27530561	4757	+	HAVANA	gene	ENSG00000237429.1	lncRNA	BX293535.1	2		OTTHUMG00000003517.1		0	0	0	0	0	0	0	0	0
chr1	27534035	27604431	70397	-	HAVANA	gene	ENSG00000126705.15	protein_coding	AHDC1	2	HGNC:25230	OTTHUMG00000003398.7		305	633	528	516	555	557	277	528	691
chr1	27612064	27635185	23122	-	HAVANA	gene	ENSG00000000938.13	protein_coding	FGR	2	HGNC:3697	OTTHUMG00000003516.3		187	222	292	213	1149	2445	164	88	352
chr1	27649419	27649610	192	+	HAVANA	gene	ENSG00000235912.1	processed_pseudogene	AL031729.1	2		OTTHUMG00000003515.1		3	4	10	6	8	5	1	7	4
chr1	27660328	27662722	2395	-	HAVANA	gene	ENSG00000233975.1	lncRNA	LINC02574	2	HGNC:53746	OTTHUMG00000003519.1		0	2	1	0	0	2	0	1	2
chr1	27666064	27672198	6135	-	HAVANA	gene	ENSG00000126709.15	protein_coding	IFI6	2	HGNC:4054	OTTHUMG00000003518.2		1693	954	788	393	776	1383	565	1235	691
chr1	27669468	27703063	33596	+	HAVANA	gene	ENSG00000225886.3	lncRNA	AL445490.1	2		OTTHUMG00000042107.2	ncRNA_host	0	0	0	0	0	0	0	0	0
chr1	27675603	27675709	107	-	ENSEMBL	gene	ENSG00000206767.1	snRNA	RNU6-949P	3	HGNC:47912			0	0	0	0	0	0	0	0	0
chr1	27686810	27687471	662	-	HAVANA	gene	ENSG00000226662.2	processed_pseudogene	CHMP1AP1	1	HGNC:39514	OTTHUMG00000003514.3	pseudo_consens	0	0	0	0	0	0	0	0	0
chr1	27693731	27693835	105	+	ENSEMBL	gene	ENSG00000207095.1	snRNA	RNU6-424P	3	HGNC:47387			0	0	0	0	0	0	0	0	0
chr1	27724822	27725756	935	-	HAVANA	gene	ENSG00000287244.1	lncRNA	AL020997.5	2		OTTHUMG00000194169.1		0	0	0	0	1	0	0	0	0
chr1	27725979	27763122	37144	+	HAVANA	gene	ENSG00000009780.15	protein_coding	FAM76A	1	HGNC:28530	OTTHUMG00000003729.4	overlapping_locus	118	150	114	190	194	187	228	117	127
chr1	27739091	27739439	349	+	HAVANA	gene	ENSG00000231344.1	processed_pseudogene	AL020997.1	1		OTTHUMG00000003731.1	overlapping_locus	1	0	0	0	2	0	0	0	0
chr1	27739954	27740629	676	+	HAVANA	gene	ENSG00000230833.1	processed_pseudogene	RPEP3	1	HGNC:44522	OTTHUMG00000003733.1	overlapping_locus	0	0	0	0	0	0	0	0	0
chr1	27773219	27824443	51225	+	HAVANA	gene	ENSG00000117758.14	protein_coding	STX12	2	HGNC:11430	OTTHUMG00000003730.3	overlapping_locus	715	1818	1829	659	2454	2342	755	1232	1679
chr1	27773858	27774041	184	+	HAVANA	gene	ENSG00000269971.1	lncRNA	AL020997.2	2		OTTHUMG00000183954.1	overlapping_locus	0	0	0	0	0	0	0	0	0
chr1	27819983	27820341	359	+	HAVANA	gene	ENSG00000270031.1	lncRNA	AL020997.3	2		OTTHUMG00000183955.1	overlapping_locus	0	1	1	0	1	0	0	1	0
chr1	27824538	27824643	106	+	ENSEMBL	gene	ENSG00000223062.1	snRNA	RNU6-1245P	3	HGNC:48208			0	0	0	0	0	0	0	0	0
chr1	27827812	27831209	3398	-	HAVANA	gene	ENSG00000286433.1	lncRNA	AL020997.4	2		OTTHUMG00000194034.1		0	1	0	0	0	0	0	0	0
chr1	27830782	27851676	20895	+	HAVANA	gene	ENSG00000117751.18	protein_coding	PPP1R8	1	HGNC:9296	OTTHUMG00000003734.5	ncRNA_host	545	812	1130	528	1432	1378	531	722	1163
chr1	27834401	27834566	166	+	ENSEMBL	gene	ENSG00000252947.1	scaRNA	SCARNA1	3	HGNC:32555			0	0	0	0	0	0	0	0	0
chr1	27872543	27886685	14143	+	HAVANA	gene	ENSG00000130775.16	protein_coding	THEMIS2	2	HGNC:16839	OTTHUMG00000003735.6		229	672	482	289	1243	1726	322	246	437
chr1	27891524	27914746	23223	-	HAVANA	gene	ENSG00000117748.10	protein_coding	RPA2	2	HGNC:10290	OTTHUMG00000003915.4		592	815	988	460	874	821	417	453	581
chr1	27935000	27959157	24158	+	HAVANA	gene	ENSG00000130768.15	protein_coding	SMPDL3B	2	HGNC:21416	OTTHUMG00000003910.4		5	29	97	10	59	87	7	43	113
chr1	27938875	27960193	21319	-	HAVANA	gene	ENSG00000227050.1	lncRNA	AL512288.1	2		OTTHUMG00000003911.1		0	0	0	0	0	0	0	0	0
chr1	27959973	27968093	8121	+	HAVANA	gene	ENSG00000158156.8	protein_coding	XKR8	2	HGNC:25508	OTTHUMG00000003912.2		234	248	342	248	372	388	235	229	357
chr1	27970344	28088637	118294	-	HAVANA	gene	ENSG00000158161.16	protein_coding	EYA3	2	HGNC:3521	OTTHUMG00000003916.2	overlapping_locus	127	575	426	190	574	622	181	343	574
chr1	27990158	27990524	367	-	HAVANA	gene	ENSG00000238231.2	processed_pseudogene	AL512288.2	1		OTTHUMG00000003914.2	overlapping_locus	0	0	0	0	0	0	0	0	0
chr1	28031884	28032180	297	-	ENSEMBL	gene	ENSG00000240750.3	misc_RNA	RN7SL559P	3	HGNC:46575			0	0	0	0	0	0	0	0	0
chr1	28095742	28096422	681	-	HAVANA	gene	ENSG00000228589.3	processed_pseudogene	SPCS2P4	2	HGNC:45237	OTTHUMG00000003917.1		68.25	142.69	138.51	89.31	154.56	144.14	89.99	96.35	126.45
chr1	28109739	28110298	560	+	HAVANA	gene	ENSG00000228943.1	processed_pseudogene	AL137792.2	1		OTTHUMG00000003951.1	pseudo_consens	0	0	0	0	0	0	0	0	0
chr1	28120449	28121321	873	-	HAVANA	gene	ENSG00000214812.3	processed_pseudogene	AL137792.1	1		OTTHUMG00000003952.2	pseudo_consens	0	0	0	0	0	0	0	0	0
chr1	28142737	28142841	105	-	ENSEMBL	gene	ENSG00000253005.1	snRNA	RNU6-176P	3	HGNC:47139			0	0	0	0	0	0	0	0	0
chr1	28147166	28193936	46771	-	HAVANA	gene	ENSG00000169403.12	protein_coding	PTAFR	2	HGNC:9582	OTTHUMG00000003953.2		29	252	265	90	722	1472	104	79	332
chr1	28199456	28233029	33574	-	HAVANA	gene	ENSG00000126698.11	protein_coding	DNAJC8	1	HGNC:15470	OTTHUMG00000003538.4		825	1899	2279	935	2621	2708	847	1611	2176
chr1	28236109	28246906	10798	+	HAVANA	gene	ENSG00000130770.18	protein_coding	ATP5IF1	1	HGNC:871	OTTHUMG00000003533.3		1304	2028	2647	1715	1697	1626	1686	1448	1848
chr1	28239509	28241453	1945	-	HAVANA	gene	ENSG00000270605.1	lncRNA	AL353622.1	2		OTTHUMG00000185161.1		8	95	42	51	30	26	30	22	35
chr1	28247144	28247568	425	+	HAVANA	gene	ENSG00000271398.1	lncRNA	AL353622.2	2		OTTHUMG00000185179.1		0	0	0	0	0	0	0	0	0
chr1	28259518	28282491	22974	+	HAVANA	gene	ENSG00000130766.5	protein_coding	SESN2	2	HGNC:20746	OTTHUMG00000003532.2		793	1330	1000	584	1170	1139	640	979	1350
chr1	28329002	28335965	6964	+	HAVANA	gene	ENSG00000130772.14	protein_coding	MED18	2	HGNC:25944	OTTHUMG00000003537.3		152	526	650	292	632	565	296	341	426
chr1	28369582	28500364	130783	+	HAVANA	gene	ENSG00000204138.13	protein_coding	PHACTR4	2	HGNC:25793	OTTHUMG00000003541.8	overlapping_locus	465	618	546	525	600	685	733	451	744
chr1	28422555	28422655	101	-	ENSEMBL	gene	ENSG00000206779.1	misc_RNA	CR589951.1	3				0	0	0	0	0	0	0	0	0
chr1	28453541	28453934	394	+	HAVANA	gene	ENSG00000229820.2	processed_pseudogene	CR391992.1	1		OTTHUMG00000043619.2	overlapping_locus	0	0	0	0	0	0	0	0	0
chr1	28481362	28481480	119	+	ENSEMBL	gene	ENSG00000221216.1	snRNA	RNU6ATAC27P	3	HGNC:46926			0	0	0	0	0	0	0	0	0
chr1	28505943	28539300	33358	+	HAVANA	gene	ENSG00000180198.16	protein_coding	RCC1	1	HGNC:1913	OTTHUMG00000003645.13	overlapping_locus	303	1074	1108	241	1192.45	1058.34	249	557.43	1103.23
chr1	28505980	28510892	4913	+	HAVANA	gene	ENSG00000242125.3	lncRNA	SNHG3	2	HGNC:10118	OTTHUMG00000003657.2	overlapping_locus	145	1176.07	813.88	140	779.55	790.66	69	395.57	839.41
chr1	28507366	28507571	206	+	ENSEMBL	gene	ENSG00000274266.1	snoRNA	SNORA73A	3	HGNC:10115			0	0.93	1.12	0	0	0	0	0	0.36
chr1	28508559	28508762	204	+	ENSEMBL	gene	ENSG00000200087.1	snoRNA	SNORA73B	3	HGNC:10116			2	2	0	0	0	0	0	0	0
chr1	28526318	28527227	910	-	HAVANA	gene	ENSG00000231468.2	processed_pseudogene	PRDX3P2	1	HGNC:39265	OTTHUMG00000003652.2	pseudo_consens	0	0	0	0	0	0	0	0	0
chr1	28544460	28546542	2083	+	HAVANA	gene	ENSG00000279443.1	TEC	AL513497.1	2		OTTHUMG00000175791.1		7	6	7	2	4	5	4	5	13
chr1	28553085	28578545	25461	+	HAVANA	gene	ENSG00000180098.9	protein_coding	TRNAU1AP	2	HGNC:30813	OTTHUMG00000003653.2		120	319	409	135	431	542	74	292	381
chr1	28578538	28583132	4595	-	HAVANA	gene	ENSG00000197989.14	lncRNA	SNHG12	2	HGNC:30062	OTTHUMG00000003654.4	ncRNA_host	106	584	464	153	703	848	35	215	579
chr1	28578749	28578822	74	-	ENSEMBL	gene	ENSG00000221539.1	snoRNA	SNORD99	3	HGNC:32762			0	0	0	0	0	0	0	0	0
chr1	28579764	28579893	130	-	ENSEMBL	gene	ENSG00000278274.1	snoRNA	SNORA61	3	HGNC:32655			0	0	0	0	0	0	0	0	0
chr1	28580381	28580512	132	-	ENSEMBL	gene	ENSG00000273544.1	snoRNA	SNORA44	3	HGNC:32637			0	0	0	0	0	0	0	0	0
chr1	28580920	28581054	135	-	ENSEMBL	gene	ENSG00000280498.1	snoRNA	SNORA16A	3	HGNC:32605			0	0	0	0	0	0	0	0	0
chr1	28580920	28581056	137	-	ENSEMBL	gene	ENSG00000274582.1	snoRNA	SNORA16A	3	HGNC:32605			0	0	0	0	0	0	0	0	0
chr1	28589323	28643085	53763	-	HAVANA	gene	ENSG00000120656.11	protein_coding	TAF12	2	HGNC:11545	OTTHUMG00000003655.1		168	294	313	171	292	324	171	219	285
chr1	28592200	28595443	3244	+	HAVANA	gene	ENSG00000188060.7	protein_coding	RAB42	2	HGNC:28702	OTTHUMG00000003656.2		9	81	82	18	565	922	3	30	78
chr1	28643228	28648581	5354	+	HAVANA	gene	ENSG00000229388.1	lncRNA	LINC01715	1	HGNC:52502	OTTHUMG00000003649.2		1	8	3	5	0	6	5	3	2
chr1	28648600	28648730	131	+	HAVANA	gene	ENSG00000270103.3	lncRNA	AL360012.1	2		OTTHUMG00000183994.1		0	0	0	0	0	0	0	0	0
chr1	28648600	28648733	134	+	ENSEMBL	gene	ENSG00000274978.1	snRNA	RNU11	3	HGNC:10108			0	0	0	0	0	0	0	0	0
chr1	28668732	28719353	50622	+	HAVANA	gene	ENSG00000162419.12	protein_coding	GMEB1	2	HGNC:4370	OTTHUMG00000003647.2	ncRNA_host	120	298	333	115	398	402	115	250	357
chr1	28689665	28689794	130	+	ENSEMBL	gene	ENSG00000252777.1	scaRNA	AL645729.1	3				0	0	0	0	0	0	0	0	0
chr1	28736621	28769775	33155	+	HAVANA	gene	ENSG00000198492.16	protein_coding	YTHDF2	1	HGNC:31675	OTTHUMG00000003648.6		985	1994	2302	1009	2906.02	2741	948	1729	2658.99
chr1	28812142	28871267	59126	+	HAVANA	gene	ENSG00000116329.11	protein_coding	OPRD1	2	HGNC:8153	OTTHUMG00000003646.3		0	0	0	0	0	0	0	0	1
chr1	28870483	28877336	6854	-	HAVANA	gene	ENSG00000233427.1	lncRNA	AL009181.2	1		OTTHUMG00000003651.1		2	3	0	2	1	0	0	0	0
chr1	28881726	28881835	110	-	ENSEMBL	gene	ENSG00000199756.1	misc_RNA	AL009181.1	3				0	0	0	0	0	0	0	0	0
chr1	28887091	29120046	232956	+	HAVANA	gene	ENSG00000159023.21	protein_coding	EPB41	2	HGNC:3377	OTTHUMG00000003644.30	ncRNA_host	712	2172	1584	1185	1381	1415	861	1032	1423
chr1	28982278	28982608	331	-	HAVANA	gene	ENSG00000225616.2	processed_pseudogene	AL138785.2	1		OTTHUMG00000003659.2	pseudo_consens	0	0	0	0	0	0	0	0	0
chr1	28985710	28985810	101	+	ENSEMBL	gene	ENSG00000206704.1	misc_RNA	AL138785.1	3				0	0	0	0	0	0	0	0	0
chr1	29041199	29041480	282	+	ENSEMBL	gene	ENSG00000277958.1	misc_RNA	AL138785.3	3				0	0	0	0	0	0	0	0	0
chr1	29119429	29123903	4475	-	HAVANA	gene	ENSG00000253304.2	protein_coding	TMEM200B	2	HGNC:33785	OTTHUMG00000003658.4		143	281	256	94	141	105	75	178	168
chr1	29144494	29146994	2501	-	HAVANA	gene	ENSG00000225750.1	lncRNA	AL357500.1	2		OTTHUMG00000003643.1		0	0	0	0	0	0	0	0	0
chr1	29147743	29181900	34158	-	HAVANA	gene	ENSG00000116350.17	protein_coding	SRSF4	2	HGNC:10786	OTTHUMG00000003663.7	ncRNA_host	1215	2515	2036	1151	2246	2233	778	1594	2366
chr1	29171285	29171453	169	-	ENSEMBL	gene	ENSG00000277916.1	misc_RNA	AL357500.2	3				0	0	0	0	0	0	0	0	0
chr1	29192657	29230942	38286	-	HAVANA	gene	ENSG00000116353.16	protein_coding	MECR	2	HGNC:19691	OTTHUMG00000059082.5		196	375	444	251	289	316	238	321	424
chr1	29223933	29224816	884	+	HAVANA	gene	ENSG00000237934.1	lncRNA	AL590729.1	1		OTTHUMG00000003569.2		0	0	0	0	0	0	0	0	0
chr1	29236516	29326813	90298	+	HAVANA	gene	ENSG00000060656.20	protein_coding	PTPRU	2	HGNC:9683	OTTHUMG00000003699.8		182	1114	756	326	676	607	391	1043	932
chr1	29329620	29350114	20495	-	HAVANA	gene	ENSG00000230523.1	lncRNA	LINC01756	2	HGNC:52545	OTTHUMG00000003931.1		0	0	0	0	0	0	0	0	0
chr1	29488193	29496893	8701	-	HAVANA	gene	ENSG00000225011.4	unprocessed_pseudogene	AL671862.1	2		OTTHUMG00000057509.1		0	0	0	0	0	0	0	0	0
chr1	29708851	29709547	697	-	HAVANA	gene	ENSG00000228176.1	lncRNA	AC092265.1	2		OTTHUMG00000037527.1		0	0	0	0	1	0	0	0	0
chr1	29755175	29790597	35423	+	HAVANA	gene	ENSG00000284676.1	lncRNA	AL645944.2	2		OTTHUMG00000192312.1		0	0	0	0	1	0	0	0	0
chr1	29904865	29905357	493	-	HAVANA	gene	ENSG00000270927.1	processed_pseudogene	AL645944.1	1		OTTHUMG00000184275.1	pseudo_consens	0	0	0	0	0	0	0	0	0
chr1	30013952	30037612	23661	-	HAVANA	gene	ENSG00000233399.2	lncRNA	LINC01648	2	HGNC:52435	OTTHUMG00000003683.2		0	0	0	0	0	0	0	0	0
chr1	30140263	30141607	1345	+	HAVANA	gene	ENSG00000233372.1	lncRNA	AL137076.1	1		OTTHUMG00000003685.1		0	0	0	0	0	0	0	0	0
chr1	30226523	30226615	93	+	HAVANA	gene	ENSG00000231251.1	processed_pseudogene	AL021921.1	2		OTTHUMG00000057511.1		0	0	0	0	0	0	0	0	0
chr1	30409560	30411638	2079	-	HAVANA	gene	ENSG00000236335.1	lncRNA	AL161638.2	1		OTTHUMG00000003682.1		0	0	0	0	0	0	0	0	0
chr1	30415825	30421108	5284	+	HAVANA	gene	ENSG00000231949.1	lncRNA	AL161638.1	2		OTTHUMG00000037511.1		0	0	0	0	0	0	0	0	0
chr1	30711277	30723585	12309	-	HAVANA	gene	ENSG00000162510.6	protein_coding	MATN1	2	HGNC:6907	OTTHUMG00000003705.3		1	0	1	0	0	1	0	1	1
chr1	30718504	30726827	8324	+	HAVANA	gene	ENSG00000186056.10	lncRNA	MATN1-AS1	2	HGNC:40364	OTTHUMG00000003706.3		11	29	34	14	34	36	9	20	32
chr1	30731693	30733427	1735	+	HAVANA	gene	ENSG00000287510.1	lncRNA	AL137857.1	2		OTTHUMG00000194655.1		4	12	13	2	30	39	1	6	11
chr1	30732469	30757774	25306	-	HAVANA	gene	ENSG00000162511.8	protein_coding	LAPTM5	2	HGNC:29612	OTTHUMG00000003707.2	ncRNA_host	1029	4028	4206	1220	13362	19332	1246	1717	4436
chr1	30739156	30739232	77	-	ENSEMBL	gene	ENSG00000264773.1	miRNA	MIR4420	3	HGNC:41772			0	0	0	0	0	0	0	0	0
chr1	30810378	30815553	5176	-	HAVANA	gene	ENSG00000229607.1	lncRNA	AL137027.1	2		OTTHUMG00000003704.1		0	0	0	0	0	0	0	0	0
chr1	30824217	30834864	10648	+	HAVANA	gene	ENSG00000223382.5	lncRNA	LINC01778	2	HGNC:52568	OTTHUMG00000003749.16		4	1	0	1	0	0	1	1	0
chr1	30843823	30844110	288	+	ENSEMBL	gene	ENSG00000222784.1	misc_RNA	RN7SKP91	3	HGNC:45815			0	0	0	0	0	0	0	0	0
chr1	30858158	30860254	2097	+	HAVANA	gene	ENSG00000235143.1	lncRNA	AL445235.1	2		OTTHUMG00000043647.1		0	0	0	0	0	0	0	0	0
chr1	30869466	30908758	39293	-	HAVANA	gene	ENSG00000162512.16	protein_coding	SDC3	2	HGNC:10660	OTTHUMG00000043646.2		394	1503	1533	866	2000	2929	1193	1239	1882
chr1	30918469	30918735	267	-	ENSEMBL	gene	ENSG00000266210.2	misc_RNA	RN7SL371P	3	HGNC:46387			0	0	0	0	0	0	0	0	0
chr1	30931506	31065991	134486	-	HAVANA	gene	ENSG00000134644.15	protein_coding	PUM1	1	HGNC:14957	OTTHUMG00000003795.5		811	1503	1331	831	1780	1840	850	1238	1731
chr1	31036734	31037240	507	+	HAVANA	gene	ENSG00000237329.2	processed_pseudogene	AL356320.2	1		OTTHUMG00000003787.3	pseudo_consens	0	0	0	0	0	0	0	0	0
chr1	31050872	31051034	163	+	HAVANA	gene	ENSG00000232768.1	processed_pseudogene	AL356320.1	1		OTTHUMG00000003789.1	pseudo_consens	0	0	0	0	0	0	0	0	0
chr1	31094987	31095558	572	-	HAVANA	gene	ENSG00000215900.4	processed_pseudogene	SELENOWP1	1	HGNC:10753	OTTHUMG00000008500.2	pseudo_consens	0	0	0	0	0	0	0	0	0
chr1	31108188	31108623	436	-	HAVANA	gene	ENSG00000225142.2	processed_pseudogene	AC114495.1	1		OTTHUMG00000003786.2	pseudo_consens	0	0	0	0	0	0	0	0	0
chr1	31179745	31239887	60143	-	HAVANA	gene	ENSG00000084628.10	protein_coding	NKAIN1	2	HGNC:25743	OTTHUMG00000003788.5		0	0	0	0	1	0	0	0	1
chr1	31259568	31296788	37221	-	HAVANA	gene	ENSG00000060688.13	protein_coding	SNRNP40	2	HGNC:30857	OTTHUMG00000003790.3	overlapping_locus	225	538	599	271	714	630	230	430	625
chr1	31263245	31263681	437	-	HAVANA	gene	ENSG00000229447.2	processed_pseudogene	AC114495.2	1		OTTHUMG00000003793.2	overlapping_locus	1	3	0	0	1	0	2	0	0
chr1	31296982	31364953	67972	+	HAVANA	gene	ENSG00000121766.15	protein_coding	ZCCHC17	2	HGNC:30246	OTTHUMG00000003791.2		171	555	626	260	789	923	201	497	622
chr1	31333067	31346799	13733	-	HAVANA	gene	ENSG00000229044.1	lncRNA	AL451070.1	1		OTTHUMG00000003794.1		0	0	0	0	0	0	0	0	0
chr1	31365253	31376850	11598	-	HAVANA	gene	ENSG00000121769.8	protein_coding	FABP3	2	HGNC:3557	OTTHUMG00000003797.5		43	91	199	69	457	720	53	90	192
chr1	31409565	31434680	25116	+	HAVANA	gene	ENSG00000168528.12	protein_coding	SERINC2	2	HGNC:23231	OTTHUMG00000003796.3		1791	4078	4889	1363	3131	3265	1852	3491	4937
chr1	31487589	31488930	1342	-	HAVANA	gene	ENSG00000215899.3	processed_pseudogene	AC209007.1	1		OTTHUMG00000003878.3	pseudo_consens	0	0	0	0	0	0	0	0	0
chr1	31497577	31497683	107	-	ENSEMBL	gene	ENSG00000206981.1	snRNA	RNU6-40P	3	HGNC:34248			0	0	0	0	0	0	0	0	0
chr1	31500085	31509648	9564	+	HAVANA	gene	ENSG00000260386.6	transcribed_unitary_pseudogene	LDC1P	2	HGNC:49677	OTTHUMG00000174814.3	overlapping_locus	0	0	0	0	0	0	0	0	0
chr1	31503631	31503744	114	-	ENSEMBL	gene	ENSG00000265961.1	misc_RNA	AC209007.2	3				0	0	0	0	0	0	0	0	0
chr1	31506226	31583306	77081	+	HAVANA	gene	ENSG00000284543.1	lncRNA	LINC01226	2	HGNC:49678	OTTHUMG00000191824.1	overlapping_locus	4	0	0	0	1	1	0	0	0
chr1	31571585	31577898	6314	-	HAVANA	gene	ENSG00000229167.2	lncRNA	AC114488.1	1		OTTHUMG00000003875.2		2	0	5	0	0	2	1	1	4
chr1	31576485	31587686	11202	+	HAVANA	gene	ENSG00000142910.16	protein_coding	TINAGL1	2	HGNC:19168	OTTHUMG00000003884.2		353	2838	2772	438	1884	2304	536	1808	2740
chr1	31617686	31632518	14833	+	HAVANA	gene	ENSG00000121764.11	protein_coding	HCRTR1	2	HGNC:4848	OTTHUMG00000003876.2		0	3	0	0	1	0	0	1	0
chr1	31629866	31644896	15031	-	HAVANA	gene	ENSG00000162517.13	protein_coding	PEF1	2	HGNC:30009	OTTHUMG00000003877.3		1116	1867	2067	1111	2263	1966	1153	1538	1959
chr1	31644049	31660162	16114	+	HAVANA	gene	ENSG00000235790.7	lncRNA	PEF1-AS1	2	HGNC:40154	OTTHUMG00000003881.6	overlapping_locus	0	0	0	0	0	0	0	0	0
chr1	31644694	31649371	4678	+	HAVANA	gene	ENSG00000264078.1	lncRNA	AC114488.2	2		OTTHUMG00000179423.1	overlapping_locus	0	0	0	0	0	0	0	0	0
chr1	31652263	31704319	52057	-	HAVANA	gene	ENSG00000084636.18	protein_coding	COL16A1	2	HGNC:2193	OTTHUMG00000003883.24		27	441	623	116	549	658	51	779	1411
chr1	31727117	31764893	37777	-	HAVANA	gene	ENSG00000121753.12	protein_coding	ADGRB2	1	HGNC:944	OTTHUMG00000003885.6	ncRNA_host	1	89	88	2	66	76	2	162	106
chr1	31758660	31758735	76	-	ENSEMBL	gene	ENSG00000266580.1	miRNA	MIR4254	3	HGNC:38193			0	0	0	0	0	0	0	0	0
chr1	31789130	31791322	2193	+	HAVANA	gene	ENSG00000254545.1	lncRNA	AL354919.2	2		OTTHUMG00000165113.1		0	0	0	0	0	0	0	0	0
chr1	31790422	31816051	25630	-	HAVANA	gene	ENSG00000134668.12	protein_coding	SPOCD1	1	HGNC:26338	OTTHUMG00000003879.6		1	403	332	7	695	1055	2	271	623
chr1	31842019	31855568	13550	-	HAVANA	gene	ENSG00000203620.2	lncRNA	AL354919.1	2		OTTHUMG00000003927.1	overlapping_locus	0	0	1	0	0	0	0	1	0
chr1	31851913	31921841	69929	-	HAVANA	gene	ENSG00000269967.1	lncRNA	AL136115.2	2		OTTHUMG00000184139.1	overlapping_locus	0	1	1	0	1	1	0	0	0
chr1	31906421	31944856	38436	-	HAVANA	gene	ENSG00000184007.21	protein_coding	PTP4A2	2	HGNC:9635	OTTHUMG00000003801.16	overlapping_locus	1823	5431	5217	1572	5737	5590	1515	3860	5021
chr1	31933020	31933975	956	+	HAVANA	gene	ENSG00000228634.1	lncRNA	AL136115.1	2		OTTHUMG00000004135.2		0	0	0	0	0	0	0	0	0
chr1	31972189	31987034	14846	-	HAVANA	gene	ENSG00000284702.1	lncRNA	AL136115.3	2		OTTHUMG00000192313.1		0	0	0	0	0	0	0	0	0
chr1	32013868	32060850	46983	+	HAVANA	gene	ENSG00000121774.18	protein_coding	KHDRBS1	2	HGNC:18116	OTTHUMG00000003921.10		1292	3236	2611	1169	3763	3499	1248	2508	3304
chr1	32052291	32073474	21184	-	HAVANA	gene	ENSG00000203325.3	lncRNA	AL445248.1	2		OTTHUMG00000007683.2		0	0	0	0	0	0	0	0	0
chr1	32072031	32102866	30836	+	HAVANA	gene	ENSG00000121775.18	protein_coding	TMEM39B	2	HGNC:25510	OTTHUMG00000004020.10	ncRNA_host	139	300	259	129	403	295	120	272	331
chr1	32086949	32087007	59	+	ENSEMBL	gene	ENSG00000266203.1	miRNA	MIR5585	3	HGNC:43452			0	0	0	0	0	0	0	0	0
chr1	32087523	32087813	291	-	ENSEMBL	gene	ENSG00000276493.1	misc_RNA	AL445248.2	3				0	0	0	0	0	0	0	0	0
chr1	32108056	32176563	68508	+	HAVANA	gene	ENSG00000025800.14	protein_coding	KPNA6	2	HGNC:6399	OTTHUMG00000004333.6	overlapping_locus	901	1913	1597.86	684	1683	1788	700.27	1246.16	2074
chr1	32170733	32176568	5836	+	HAVANA	gene	ENSG00000250135.1	lncRNA	AL049795.2	1		OTTHUMG00000004332.3	overlapping_locus	0	0	2.14	0	0	0	1.73	3.84	0
chr1	32179675	32198285	18611	+	HAVANA	gene	ENSG00000084652.16	protein_coding	TXLNA	2	HGNC:30685	OTTHUMG00000004423.7		968	2245	2389	1333	2056	2279	960	1821	2555
chr1	32200386	32205387	5002	+	HAVANA	gene	ENSG00000160050.14	protein_coding	CCDC28B	2	HGNC:28163	OTTHUMG00000005738.8		5	253	195	21	193	197	11	172	159
chr1	32204769	32206814	2046	-	HAVANA	gene	ENSG00000224066.1	lncRNA	AL049795.1	1		OTTHUMG00000005740.3		0	4	5	2	3	2	1	6	6
chr1	32205661	32208687	3027	+	HAVANA	gene	ENSG00000160051.11	protein_coding	IQCC	2	HGNC:25545	OTTHUMG00000005739.4		18	83	73	29	65	91	8	52	61
chr1	32209094	32216196	7103	+	HAVANA	gene	ENSG00000222046.2	protein_coding	DCDC2B	2	HGNC:32576	OTTHUMG00000005741.3		0	0	0	0	0	0	0	0	0
chr1	32214472	32222359	7888	-	HAVANA	gene	ENSG00000160055.19	protein_coding	TMEM234	1	HGNC:28837	OTTHUMG00000005742.6		103	262	233	129	227	276	53	185	293
chr1	32221928	32231604	9677	+	HAVANA	gene	ENSG00000084623.11	protein_coding	EIF3I	2	HGNC:3272	OTTHUMG00000007364.5		1944	5500	6701	1745	7054	6255	1840	4218	5917
chr1	32231658	32241620	9963	-	HAVANA	gene	ENSG00000220785.7	transcribed_unprocessed_pseudogene	MTMR9LP	2	HGNC:27920	OTTHUMG00000007461.5		33	508	353	100	398	536	58	365	450
chr1	32247222	32248856	1635	+	HAVANA	gene	ENSG00000183615.6	protein_coding	FAM167B	2	HGNC:28133	OTTHUMG00000007462.3		72	635	609	152	884	883	63	189	257
chr1	32251239	32286165	34927	+	HAVANA	gene	ENSG00000182866.17	protein_coding	LCK	2	HGNC:6524	OTTHUMG00000007463.7		20	70	53	91	359	397	23	63	69
chr1	32269338	32269597	260	-	ENSEMBL	gene	ENSG00000277617.1	misc_RNA	AL121991.1	3				0	0	0	0	0	0	0	0	0
chr1	32286452	32286561	110	-	ENSEMBL	gene	ENSG00000252450.1	misc_RNA	AL109945.2	3				0	0	0	0	0	0	0	0	0
chr1	32292083	32333635	41553	+	HAVANA	gene	ENSG00000116478.12	protein_coding	HDAC1	1	HGNC:4852	OTTHUMG00000007529.6		555	3216	3217	851	5286	4410	716	2550	3735
chr1	32333839	32336233	2395	-	HAVANA	gene	ENSG00000175130.7	protein_coding	MARCKSL1	2	HGNC:7142	OTTHUMG00000007589.4		226	2668	3093	416	5181	4488	516	2582	4178
chr1	32349194	32350663	1470	-	HAVANA	gene	ENSG00000233775.1	lncRNA	AL109945.1	2		OTTHUMG00000007633.4		0	1	0	0	0	0	0	0	0
chr1	32351521	32364312	12792	+	HAVANA	gene	ENSG00000162526.7	protein_coding	TSSK3	1	HGNC:15473	OTTHUMG00000007585.4		1	2	1	0	3	3	1	2	2
chr1	32361270	32364278	3009	-	HAVANA	gene	ENSG00000225828.1	protein_coding	FAM229A	2	HGNC:44652	OTTHUMG00000007587.6		105	224	126	206	173	200	58	134	152
chr1	32365103	32394731	29629	-	HAVANA	gene	ENSG00000160058.18	protein_coding	BSDC1	1	HGNC:25501	OTTHUMG00000007588.7		2485	2126	1788	1819	2339	2231	1939	1369	2031
chr1	32402109	32403115	1007	-	HAVANA	gene	ENSG00000224333.1	processed_pseudogene	GAPDHP20	1	HGNC:37772	OTTHUMG00000007747.1	pseudo_consens	0	0	0	0	0	0	0	0	0
chr1	32421979	32422319	341	+	HAVANA	gene	ENSG00000270850.1	processed_pseudogene	AL356986.1	1		OTTHUMG00000184276.1	pseudo_consens	0	0	0	0	0	0	0	0	0
chr1	32423214	32426789	3576	-	HAVANA	gene	ENSG00000229259.1	unprocessed_pseudogene	LRRC37A12P	2	HGNC:43816	OTTHUMG00000038009.1		0	0	0	0	0	0	0	0	0
chr1	32457835	32458135	301	+	ENSEMBL	gene	ENSG00000263529.2	misc_RNA	RN7SL122P	3	HGNC:46138			0	0	0	0	0	0	0	0	0
chr1	32465057	32600792	135736	+	HAVANA	gene	ENSG00000254553.1	protein_coding	AL033529.1	2		OTTHUMG00000167086.2	overlapping_locus	0	0	0	0	0	0	0	0	0
chr1	32465072	32496686	31615	+	HAVANA	gene	ENSG00000273274.2	protein_coding	ZBTB8B	2	HGNC:37057	OTTHUMG00000167087.3	overlapping_locus	0	2	0	0	0	1	0	1	0
chr1	32539427	32605941	66515	+	HAVANA	gene	ENSG00000160062.15	protein_coding	ZBTB8A	2	HGNC:24172	OTTHUMG00000007855.7	overlapping_locus	83	187	147	109	270	267	89	117	210
chr1	32600172	32650903	50732	-	HAVANA	gene	ENSG00000176261.15	protein_coding	ZBTB8OS	2	HGNC:24094	OTTHUMG00000007856.9		114	313	495	164	461	506	162	278	421
chr1	32639951	32640052	102	+	ENSEMBL	gene	ENSG00000200591.1	misc_RNA	AC114489.1	3				0	0	0	0	0	0	0	0	0
chr1	32651142	32686211	35070	+	HAVANA	gene	ENSG00000162521.19	protein_coding	RBBP4	2	HGNC:9887	OTTHUMG00000007998.14		817	2610	2870	1626	3355	3241	1303	1845	2640
chr1	32679906	32703596	23691	-	HAVANA	gene	ENSG00000162520.15	protein_coding	SYNC	2	HGNC:28897	OTTHUMG00000008087.7		17	99	120	33	158	169	32	103	117
chr1	32717734	32725237	7504	-	HAVANA	gene	ENSG00000224409.1	lncRNA	AC114489.2	2		OTTHUMG00000041501.1		0	0	0	0	0	1	0	0	0
chr1	32741830	32774970	33141	+	HAVANA	gene	ENSG00000162522.11	protein_coding	KIAA1522	1	HGNC:29301	OTTHUMG00000008088.7		253	1941	2138	418	1873	2179	293	1632	2817
chr1	32775237	32818153	42917	-	HAVANA	gene	ENSG00000134684.10	protein_coding	YARS1	2	HGNC:12840	OTTHUMG00000003933.2		1145	3669	3391	1395	3861	3723	1142	3170	3948
chr1	32816767	32858875	42109	+	HAVANA	gene	ENSG00000116497.18	protein_coding	S100PBP	2	HGNC:25768	OTTHUMG00000003955.9		119	473	329	161	544	608	103	391	462
chr1	32862268	32872482	10215	-	HAVANA	gene	ENSG00000160097.18	protein_coding	FNDC5	2	HGNC:20240	OTTHUMG00000004015.6		318	41	74	900	39	21	1337	95	89
chr1	32885994	32898441	12448	+	HAVANA	gene	ENSG00000121905.10	protein_coding	HPCA	2	HGNC:5144	OTTHUMG00000004017.3		0	0	1	0	1	1	0	0	1
chr1	32894594	32901438	6845	-	HAVANA	gene	ENSG00000121900.19	protein_coding	TMEM54	2	HGNC:24143	OTTHUMG00000004016.4		43	800	700	80	512	627	95	718	640
chr1	32925454	32951638	26185	+	HAVANA	gene	ENSG00000287691.1	lncRNA	AL031602.2	2		OTTHUMG00000194487.1		0	0	0	0	0	0	0	0	0
chr1	32936445	32964685	28241	-	HAVANA	gene	ENSG00000116514.16	protein_coding	RNF19B	2	HGNC:26886	OTTHUMG00000004013.4		303	873	708	209	1363	1277	163	649	1121
chr1	32973553	32974463	911	+	HAVANA	gene	ENSG00000278966.2	TEC	AL031602.1	2		OTTHUMG00000191421.1		0	0	0	0	0	0	0	0	0
chr1	32979947	32980472	526	+	HAVANA	gene	ENSG00000217644.5	processed_pseudogene	AL355864.1	1		OTTHUMG00000004014.2	pseudo_consens	0	0	0	0	0	0	0	0	0
chr1	32986952	32988233	1282	+	HAVANA	gene	ENSG00000239670.1	unprocessed_pseudogene	AL355864.2	1		OTTHUMG00000004128.1	overlapping_locus	0	0	0	0	0	0	0	0	0
chr1	32987075	33032469	45395	+	HAVANA	gene	ENSG00000236065.2	lncRNA	AL020995.1	2		OTTHUMG00000004129.1	overlapping_locus	0	0	0	0	0	0	0	0	0
chr1	33007940	33080996	73057	-	HAVANA	gene	ENSG00000004455.17	protein_coding	AK2	1	HGNC:362	OTTHUMG00000004131.7	ncRNA_host	2886	4839	5580	3534	4077	3551	3344	3860	4892
chr1	33029232	33029576	345	-	ENSEMBL	gene	ENSG00000276645.1	misc_RNA	AL020995.2	3				0	0	0	0	0	0	0	0	0
chr1	33081104	33123492	42389	+	HAVANA	gene	ENSG00000142920.17	protein_coding	AZIN2	2	HGNC:29957	OTTHUMG00000004130.6		5	164	174	49	187	164	24	165	243
chr1	33141871	33143230	1360	-	HAVANA	gene	ENSG00000278997.1	TEC	AL662907.1	2		OTTHUMG00000175793.1		0	13	6	3	13	6	2	11	5
chr1	33145399	33182059	36661	-	HAVANA	gene	ENSG00000116525.14	protein_coding	TRIM62	1	HGNC:25574	OTTHUMG00000004132.5		29	175	158	44	220	218	39	176	235
chr1	33162851	33166298	3448	+	HAVANA	gene	ENSG00000279179.1	TEC	AL662907.2	2		OTTHUMG00000175794.1		0	1	1	0	0	0	1	0	0
chr1	33194788	33200353	5566	+	HAVANA	gene	ENSG00000284721.1	lncRNA	AL662907.3	2		OTTHUMG00000192314.2		0	0	0	0	0	0	0	0	0
chr1	33256492	33300719	44228	+	HAVANA	gene	ENSG00000160094.15	protein_coding	ZNF362	2	HGNC:18079	OTTHUMG00000004124.6	overlapping_locus	99	212	188	182	336	417	183	198	321
chr1	33261212	33261680	469	+	HAVANA	gene	ENSG00000270115.1	lncRNA	AL513327.3	2		OTTHUMG00000183926.1	overlapping_locus	0	0	0	0	1	0	0	0	0
chr1	33306766	33321098	14333	-	HAVANA	gene	ENSG00000184389.9	protein_coding	A3GALT2	2	HGNC:30005	OTTHUMG00000004125.4		0	1	0	0	0	0	0	1	1
chr1	33307348	33349245	41898	+	HAVANA	gene	ENSG00000225313.5	lncRNA	AL513327.1	1		OTTHUMG00000004126.5		1	1	0	0	0	0	0	0	1
chr1	33323623	33431052	107430	-	HAVANA	gene	ENSG00000134686.18	protein_coding	PHC2	2	HGNC:3183	OTTHUMG00000004133.1	ncRNA_host	2572	7499	7010	1783	5819	5804	1593	5825	6667
chr1	33332393	33332492	100	-	ENSEMBL	gene	ENSG00000284154.1	miRNA	MIR3605	3	HGNC:38922			0	0	0	0	0	0	0	0	0
chr1	33336566	33336864	299	-	ENSEMBL	gene	ENSG00000222112.1	misc_RNA	RN7SKP16	3	HGNC:45740			1	4	5	1	0	0	0	1	1
chr1	33350352	33363245	12894	+	HAVANA	gene	ENSG00000233246.1	lncRNA	AL513327.2	1		OTTHUMG00000004127.1		0	0	0	0	0	0	0	0	0
chr1	33466249	33468954	2706	+	HAVANA	gene	ENSG00000234512.1	unitary_pseudogene	TLR12P	2	HGNC:31754	OTTHUMG00000154094.1		0	1	3	0	0	2	0	0	0
chr1	33472645	33496507	23863	+	HAVANA	gene	ENSG00000121903.14	protein_coding	ZSCAN20	2	HGNC:13093	OTTHUMG00000004173.3		3	88	67	19	95	104	7	56	105
chr1	33512008	33512743	736	-	HAVANA	gene	ENSG00000235907.2	processed_pseudogene	AC115285.1	1		OTTHUMG00000004175.2	pseudo_consens	0	0	0	0	0	0	0	0	0
chr1	33513999	34165842	651844	-	HAVANA	gene	ENSG00000121904.17	protein_coding	CSMD2	2	HGNC:19290	OTTHUMG00000011135.10		0	8	13	3	6	5	3	20	32
chr1	33838523	33840140	1618	+	HAVANA	gene	ENSG00000227000.2	processed_pseudogene	HSPD1P14	1	HGNC:35143	OTTHUMG00000057513.2	pseudo_consens	0	0	0	0	0	0	0	0	0
chr1	33860475	33864791	4317	+	HAVANA	gene	ENSG00000176256.10	protein_coding	HMGB4	2	HGNC:24954	OTTHUMG00000013143.3		0	0	0	0	0	0	0	0	0
chr1	33868953	33893726	24774	+	HAVANA	gene	ENSG00000231163.6	lncRNA	CSMD2-AS1	2	HGNC:40882	OTTHUMG00000013025.19		0	0	0	0	0	0	0	0	0
chr1	34112949	34113063	115	+	ENSEMBL	gene	ENSG00000201148.1	rRNA_pseudogene	RNA5SP42	3	HGNC:42818			0	0	0	0	0	0	0	0	0
chr1	34166883	34219131	52249	+	HAVANA	gene	ENSG00000142698.15	protein_coding	C1orf94	2	HGNC:28250	OTTHUMG00000004012.5		0	0	0	0	0	1	0	0	0
chr1	34276859	34277292	434	-	HAVANA	gene	ENSG00000270241.1	processed_pseudogene	AC115286.1	1		OTTHUMG00000184278.1	pseudo_consens	0	0	0	0	0	0	0	0	0
chr1	34640157	34685732	45576	-	HAVANA	gene	ENSG00000287703.1	lncRNA	AC099565.1	2		OTTHUMG00000195794.1	ncRNA_host	0	0	0	0	0	0	0	0	0
chr1	34669599	34669694	96	-	ENSEMBL	gene	ENSG00000207941.1	miRNA	MIR552	3	HGNC:32808			0	0	0	0	0	0	0	0	0
chr1	34712737	34859755	147019	-	HAVANA	gene	ENSG00000163866.9	protein_coding	SMIM12	2	HGNC:25154	OTTHUMG00000004375.4	overlapping_locus	1283	1531	1902	934	1893	1695	844	1455	1837
chr1	34755047	34758512	3466	+	HAVANA	gene	ENSG00000189280.3	protein_coding	GJB5	2	HGNC:4287	OTTHUMG00000004053.1		0	0	1	0	0	0	0	0	2
chr1	34759740	34762327	2588	+	HAVANA	gene	ENSG00000189433.7	protein_coding	GJB4	2	HGNC:4286	OTTHUMG00000004052.3		0	3	21	0	15	41	0	14	51
chr1	34761426	34788097	26672	-	HAVANA	gene	ENSG00000255811.1	lncRNA	AL121988.1	2		OTTHUMG00000167758.1	overlapping_locus	0	0	0	0	0	1	0	0	0
chr1	34781214	34786369	5156	+	HAVANA	gene	ENSG00000188910.8	protein_coding	GJB3	2	HGNC:4285	OTTHUMG00000004051.2		19	68	296	88	209	370	9	142	420
chr1	34792999	34795747	2749	+	HAVANA	gene	ENSG00000187513.9	protein_coding	GJA4	2	HGNC:4278	OTTHUMG00000004050.3		532	2406	1330	271	828	562	259	1903	2006
chr1	34850694	34851555	862	+	HAVANA	gene	ENSG00000230163.1	lncRNA	AL122010.1	2		OTTHUMG00000004048.1		1	0	0	0	1	1	0	0	0
chr1	34865436	34929650	64215	-	HAVANA	gene	ENSG00000116544.12	protein_coding	DLGAP3	2	HGNC:30368	OTTHUMG00000004049.2		4	12	6	6	24	17	6	5	17
chr1	34974356	34985313	10958	-	HAVANA	gene	ENSG00000284773.1	protein_coding	AC114490.3	2		OTTHUMG00000192527.1	overlapping_locus	13.63	97.41	58.62	13.4	45.28	63	15.74	61.11	58.92
chr1	34975699	34978706	3008	-	HAVANA	gene	ENSG00000241014.2	transcribed_unitary_pseudogene	AC114490.1	2		OTTHUMG00000004046.4	overlapping_locus	10.37	18.59	6.38	11.6	8.72	0	2.26	21.89	25.08
chr1	34981533	35031741	50209	-	HAVANA	gene	ENSG00000271741.1	protein_coding	AC114490.2	2		OTTHUMG00000185379.1	overlapping_locus	0	17.88	19.11	7.95	42.08	45.54	11.97	11.52	30.32
chr1	34981535	34985353	3819	-	HAVANA	gene	ENSG00000243749.1	protein_coding	TMEM35B	1	HGNC:40021	OTTHUMG00000004158.1	overlapping_locus	318	678.14	650.86	261.68	745.28	788.94	283.13	456.88	539.95
chr1	34986165	35031945	45781	-	HAVANA	gene	ENSG00000163867.17	protein_coding	ZMYM6	2	HGNC:13050	OTTHUMG00000004163.6	overlapping_locus	166	370.98	355.03	227.37	417.64	524.51	178.9	361.6	415.73
chr1	35032172	35115859	83688	+	HAVANA	gene	ENSG00000197056.11	protein_coding	ZMYM1	1	HGNC:26253	OTTHUMG00000004374.6		68	256	261	86	249	313	59	188	267
chr1	35053468	35059271	5804	+	HAVANA	gene	ENSG00000233940.1	processed_pseudogene	RPL12P45	1	HGNC:51937	OTTHUMG00000004160.1	pseudo_consens	0	0	0	0	0	0	0	0	0
chr1	35122022	35122484	463	+	HAVANA	gene	ENSG00000228348.1	processed_pseudogene	EFCAB14P1	1	HGNC:44648	OTTHUMG00000004161.1	pseudo_consens	0	0	0	0	0	0	0	0	0
chr1	35141515	35146435	4921	-	HAVANA	gene	ENSG00000284640.1	lncRNA	AL590434.2	2		OTTHUMG00000192315.1		0	1	0	0	0	0	5	1	0
chr1	35176378	35193145	16768	-	HAVANA	gene	ENSG00000116560.11	protein_coding	SFPQ	2	HGNC:10774	OTTHUMG00000004157.8		1845	3210	3671	2682	4683	4357	1898	2851	4655
chr1	35195969	35196062	94	+	ENSEMBL	gene	ENSG00000201868.1	misc_RNA	AL590434.1	3				0	0	0	0	0	0	0	0	0
chr1	35268709	35422058	153350	+	HAVANA	gene	ENSG00000146463.12	protein_coding	ZMYM4	2	HGNC:13055	OTTHUMG00000004241.6	overlapping_locus	353	783	921	446	1231	1251	464	792	1104
chr1	35292196	35292498	303	-	ENSEMBL	gene	ENSG00000240374.3	misc_RNA	RN7SL503P	3	HGNC:46519			0	0	0	0	0	0	0	0	0
chr1	35310274	35310425	152	+	ENSEMBL	gene	ENSG00000201542.1	snoRNA	AL160000.1	3				0	0	0	0	0	0	0	0	0
chr1	35350722	35351607	886	+	HAVANA	gene	ENSG00000229994.1	processed_pseudogene	RPL5P4	1	HGNC:36095	OTTHUMG00000004240.1	overlapping_locus	0	2	2	0	2	1	1	1	0
chr1	35358822	35366077	7256	-	HAVANA	gene	ENSG00000227409.1	lncRNA	ZMYM4-AS1	2	HGNC:40624	OTTHUMG00000004369.1		0	0	0	0	0	0	0	0	0
chr1	35399997	35400319	323	+	ENSEMBL	gene	ENSG00000278702.1	misc_RNA	AL356362.1	3				0	0	0	0	0	0	0	0	0
chr1	35433492	35557950	124459	-	HAVANA	gene	ENSG00000142687.18	protein_coding	KIAA0319L	1	HGNC:30071	OTTHUMG00000004370.7		610	1481	1391	932	1243	1279	933	1183	1423
chr1	35509742	35511438	1697	+	HAVANA	gene	ENSG00000236274.1	processed_pseudogene	AC004865.1	2		OTTHUMG00000004373.1		0	0	0	0	0	0	0	0	0
chr1	35557473	35567274	9802	+	HAVANA	gene	ENSG00000020129.16	protein_coding	NCDN	2	HGNC:17597	OTTHUMG00000059204.4		99	414	437	165	655	879	139	386	759
chr1	35569813	35577729	7917	-	HAVANA	gene	ENSG00000239636.1	lncRNA	AC004865.2	2		OTTHUMG00000004372.1		1	7	12	0	4	9	0	4	3
chr1	35573314	35595328	22015	+	HAVANA	gene	ENSG00000116819.8	protein_coding	TFAP2E	2	HGNC:30774	OTTHUMG00000004388.3		1	15	12	10	16	17	2	8	7
chr1	35599541	35641526	41986	-	HAVANA	gene	ENSG00000126067.12	protein_coding	PSMB2	2	HGNC:9539	OTTHUMG00000004169.3		1523	2599	3050	1490	2980	2775	1555	2118	2956
chr1	35713877	35718894	5018	-	HAVANA	gene	ENSG00000142686.8	protein_coding	C1orf216	2	HGNC:26800	OTTHUMG00000004167.4		145	547	591	181	984	1078	110	440	726
chr1	35720218	35769978	49761	-	HAVANA	gene	ENSG00000092853.14	protein_coding	CLSPN	2	HGNC:19715	OTTHUMG00000004168.7		5	51	31	19	144	110	8	44	104
chr1	35739389	35743576	4188	+	HAVANA	gene	ENSG00000232335.1	lncRNA	AL354864.1	2		OTTHUMG00000008426.1		0	0	0	0	0	0	0	0	0
chr1	35808016	35857890	49875	+	HAVANA	gene	ENSG00000134698.11	protein_coding	AGO4	2	HGNC:18424	OTTHUMG00000004243.5		261	715	485	338	787	856	322	430	603
chr1	35869808	35930532	60725	+	HAVANA	gene	ENSG00000092847.12	protein_coding	AGO1	2	HGNC:3262	OTTHUMG00000007381.6		198	773	650	310	799	1048	292	543	767
chr1	35873270	35873752	483	-	HAVANA	gene	ENSG00000271164.1	processed_pseudogene	AL139286.1	1		OTTHUMG00000184282.1	pseudo_consens	0	0	0	0	0	0	0	0	0
chr1	35908980	35910872	1893	-	HAVANA	gene	ENSG00000286899.1	lncRNA	AL139286.3	2		OTTHUMG00000195734.1		0	0	0	0	0	0	0	0	0
chr1	35929720	35930115	396	-	HAVANA	gene	ENSG00000271914.1	lncRNA	AL139286.2	2		OTTHUMG00000185706.1		0	2	0	1	1	0	0	0	0
chr1	35930718	36072500	141783	+	HAVANA	gene	ENSG00000126070.20	protein_coding	AGO3	2	HGNC:18421	OTTHUMG00000184172.5		239	427	329	349	494	513	382	387	496
chr1	35992109	36013630	21522	-	HAVANA	gene	ENSG00000271554.1	lncRNA	AL138787.2	2		OTTHUMG00000184173.1		0	0	0	0	0	0	0	0	0
chr1	36080066	36084026	3961	-	HAVANA	gene	ENSG00000232862.5	transcribed_processed_pseudogene	AL138787.1	1		OTTHUMG00000008497.4	pseudo_consens	0	1	0	0	0	1	0	0	0
chr1	36084094	36088275	4182	+	HAVANA	gene	ENSG00000092850.12	protein_coding	TEKT2	2	HGNC:11725	OTTHUMG00000007629.4		1	3	2	0	0	6	0	0	2
chr1	36088892	36093932	5041	+	HAVANA	gene	ENSG00000116863.11	protein_coding	ADPRHL2	2	HGNC:21304	OTTHUMG00000007628.3		324	663	853	354	817	830	242	545	814
chr1	36095239	36125222	29984	-	HAVANA	gene	ENSG00000171812.13	protein_coding	COL8A2	2	HGNC:2216	OTTHUMG00000007665.7		12	115	146	37	207	414	20	127	113
chr1	36136570	36156053	19484	-	HAVANA	gene	ENSG00000054116.12	protein_coding	TRAPPC3	2	HGNC:19942	OTTHUMG00000007664.4		733	1377	1791	769	1689	1883	718	1067	1501
chr1	36155579	36180849	25271	+	HAVANA	gene	ENSG00000116871.15	protein_coding	MAP7D1	1	HGNC:25514	OTTHUMG00000007714.6		232	2017	2138	314	3525	4406	252	1630	2906
chr1	36191915	36192170	256	+	ENSEMBL	gene	ENSG00000264592.2	misc_RNA	RN7SL131P	3	HGNC:46147			0	0	0	0	0	0	0	0	0
chr1	36224432	36305357	80926	+	HAVANA	gene	ENSG00000054118.15	protein_coding	THRAP3	2	HGNC:22964	OTTHUMG00000007866.8		1812	2885	2471	1394	3123	3367	1362	2036	3136
chr1	36241898	36242156	259	-	HAVANA	gene	ENSG00000231849.1	processed_pseudogene	UBE2V2P4	2	HGNC:44892	OTTHUMG00000007715.1		0	0	0	0	0	0	0	0	0
chr1	36306368	36329340	22973	+	HAVANA	gene	ENSG00000214193.11	protein_coding	SH3D21	2	HGNC:26236	OTTHUMG00000007868.12		28	278	214	56	357	660	13	201	293
chr1	36322031	36324154	2124	-	HAVANA	gene	ENSG00000142694.6	protein_coding	EVA1B	2	HGNC:25558	OTTHUMG00000007867.1		35	442	513	75	644	730	62	568	672
chr1	36329630	36335406	5777	+	HAVANA	gene	ENSG00000286379.1	lncRNA	AL591845.1	2		OTTHUMG00000195834.1		2	2	5	2	1	6	0	1	3
chr1	36339624	36385896	46273	-	HAVANA	gene	ENSG00000196182.10	protein_coding	STK40	2	HGNC:21373	OTTHUMG00000008238.4		973	2606	2016	837	2447	2533	924	1900	2211
chr1	36391238	36397908	6671	-	HAVANA	gene	ENSG00000181817.6	protein_coding	LSM10	2	HGNC:17562	OTTHUMG00000008140.2		375	508	759	348	759	885	304	569	678
chr1	36402721	36402859	139	-	ENSEMBL	gene	ENSG00000222821.1	snRNA	RNU4-27P	3	HGNC:46963			0	0	0	0	0	0	0	0	0
chr1	36415827	36450451	34625	-	HAVANA	gene	ENSG00000116885.18	protein_coding	OSCP1	1	HGNC:29971	OTTHUMG00000008139.6	ncRNA_host	12	28	60	21	70	67	16	57	68
chr1	36418450	36418578	129	-	ENSEMBL	gene	ENSG00000201448.1	snoRNA	SNORA63C	3	HGNC:52210			0	0	0	0	0	0	0	0	0
chr1	36455718	36464384	8667	-	HAVANA	gene	ENSG00000116898.12	protein_coding	MRPS15	2	HGNC:14504	OTTHUMG00000008042.5		837	1464	2061	1203	1558	1682	947	971	1486
chr1	36466043	36483278	17236	-	HAVANA	gene	ENSG00000119535.17	protein_coding	CSF3R	2	HGNC:2439	OTTHUMG00000008010.7		398	174	126	153	250	395	236	27	70
chr1	36630335	36630857	523	+	HAVANA	gene	ENSG00000230214.1	processed_pseudogene	FTLP18	1	HGNC:37968	OTTHUMG00000004186.1	pseudo_consens	0	0	0	0	0	0	0	0	0
chr1	36703953	36710582	6630	+	HAVANA	gene	ENSG00000284705.1	lncRNA	AL596257.1	2		OTTHUMG00000192316.1		0	0	0	0	0	0	0	0	0
chr1	36768122	36769725	1604	-	HAVANA	gene	ENSG00000284720.1	lncRNA	AC117945.2	2		OTTHUMG00000192317.1		0	0	0	0	0	0	0	0	0
chr1	36769812	36775768	5957	+	HAVANA	gene	ENSG00000234481.2	lncRNA	AC117945.1	2		OTTHUMG00000004187.3		0	0	0	0	0	0	0	0	0
chr1	36795527	37034515	238989	-	HAVANA	gene	ENSG00000163873.10	protein_coding	GRIK3	2	HGNC:4581	OTTHUMG00000004189.2		0	1	0	0	6	2	2	16	14
chr1	37133489	37136146	2658	+	HAVANA	gene	ENSG00000284650.1	lncRNA	AL031430.1	2		OTTHUMG00000192318.1		0	0	0	1	0	0	0	0	0
chr1	37154761	37325100	170340	-	HAVANA	gene	ENSG00000223944.2	lncRNA	AL353604.1	1		OTTHUMG00000004188.2	ncRNA_host	0	0	0	0	0	0	0	0	0
chr1	37161563	37161634	72	+	ENSEMBL	gene	ENSG00000264698.1	miRNA	MIR4255	3	HGNC:38187			0	0	0	0	0	0	0	0	0
chr1	37203610	37203716	107	+	ENSEMBL	gene	ENSG00000207328.1	snRNA	RNU6-636P	3	HGNC:47599			0	0	0	0	0	0	0	0	0
chr1	37264677	37264786	110	-	ENSEMBL	gene	ENSG00000252368.1	rRNA_pseudogene	RNA5SP43	3	HGNC:42819			0	0	0	0	0	0	0	0	0
chr1	37330852	37330996	145	+	HAVANA	gene	ENSG00000230451.2	processed_pseudogene	RPS29P6	1	HGNC:35718	OTTHUMG00000156996.2	pseudo_consens	0	0	0	0	0	0	0	0	0
chr1	37350934	37474411	123478	-	HAVANA	gene	ENSG00000233621.2	lncRNA	LINC01137	2	HGNC:49453	OTTHUMG00000004224.3		70	386	298	109	240	214	66	359	220
chr1	37474580	37484377	9798	+	HAVANA	gene	ENSG00000163874.11	protein_coding	ZC3H12A	1	HGNC:26259	OTTHUMG00000004221.5	ncRNA_host	584	1006	700	273	673	795	183	859	973
chr1	37480230	37480289	60	+	ENSEMBL	gene	ENSG00000283724.1	miRNA	MIR6732	3	HGNC:50066			0	0	0	0	0	0	0	0	0
chr1	37492575	37514774	22200	-	HAVANA	gene	ENSG00000163875.15	protein_coding	MEAF6	2	HGNC:25674	OTTHUMG00000004223.3	ncRNA_host	1495	1129	1069	844	1151	1194	580	882	1036
chr1	37500935	37500994	60	-	ENSEMBL	gene	ENSG00000263675.1	miRNA	MIR5581	3	HGNC:43527			0	0	0	0	0	0	0	0	0
chr1	37534449	37554293	19845	-	HAVANA	gene	ENSG00000163877.11	protein_coding	SNIP1	2	HGNC:30587	OTTHUMG00000004225.4		460	493	484	298	524	499	412	338	490
chr1	37544763	37545294	532	+	HAVANA	gene	ENSG00000232273.1	processed_pseudogene	FTH1P1	1	HGNC:3979	OTTHUMG00000004219.1	pseudo_consens	0	0	0	0	0	0	0	0	0
chr1	37556247	37556499	253	+	HAVANA	gene	ENSG00000237749.4	processed_pseudogene	AL034379.1	2		OTTHUMG00000004220.2		0	0	0	0	0	1	0	0	0.99
chr1	37556919	37566857	9939	+	HAVANA	gene	ENSG00000163879.11	protein_coding	DNALI1	2	HGNC:14353	OTTHUMG00000004222.5		362	359	407	427	191	163	318	274	290
chr1	37566816	37595937	29122	-	HAVANA	gene	ENSG00000134697.13	protein_coding	GNL2	1	HGNC:29925	OTTHUMG00000004322.5		635	1478	1449	656	1739	1679	528	1076	1503
chr1	37596126	37607336	11211	+	HAVANA	gene	ENSG00000284748.1	lncRNA	AL513220.1	2		OTTHUMG00000192320.1		0	1	0	0	0	0	0	0	0
chr1	37611350	37634892	23543	-	HAVANA	gene	ENSG00000169218.14	protein_coding	RSPO1	2	HGNC:21679	OTTHUMG00000004321.5		0	0	0	0	1	1	2	1	3
chr1	37681570	37692249	10680	-	HAVANA	gene	ENSG00000116922.14	protein_coding	C1orf109	2	HGNC:26039	OTTHUMG00000004323.6		113	320	310	157	412	381	139	227	389
chr1	37692481	37709719	17239	+	HAVANA	gene	ENSG00000134690.11	protein_coding	CDCA8	2	HGNC:14629	OTTHUMG00000004320.2		5	135	70	25	147	123	13	58	114
chr1	37713880	37765133	51254	-	HAVANA	gene	ENSG00000183317.17	protein_coding	EPHA10	2	HGNC:19987	OTTHUMG00000004325.4	ncRNA_host	0	0	0	3	0	3	0	3	4
chr1	37737955	37738054	100	-	ENSEMBL	gene	ENSG00000200421.1	misc_RNA	AC104336.1	3				0	0	0	0	0	0	0	0	0
chr1	37776670	37779418	2749	+	HAVANA	gene	ENSG00000214141.4	processed_pseudogene	ACTN4P2	1	HGNC:44032	OTTHUMG00000004315.1	pseudo_consens	0	0	0	0	0	0	0	0	0
chr1	37782457	37782885	429	-	HAVANA	gene	ENSG00000227416.2	processed_pseudogene	AL929472.1	1		OTTHUMG00000004316.1	pseudo_consens	0	0	0	0	0	0	0	0	0
chr1	37793802	37801137	7336	+	HAVANA	gene	ENSG00000185090.14	protein_coding	MANEAL	2	HGNC:26452	OTTHUMG00000004317.3		231	61	81	201	98	78	334	44	102
chr1	37799720	37800879	1160	-	HAVANA	gene	ENSG00000233728.1	lncRNA	AL929472.3	2		OTTHUMG00000037488.1		1	0	0	0	0	1	0	0	0
chr1	37802945	37808208	5264	-	HAVANA	gene	ENSG00000196449.4	protein_coding	YRDC	2	HGNC:28905	OTTHUMG00000004318.2		428	701	948	327	1130	1018	305	644	976
chr1	37806979	37809454	2476	+	HAVANA	gene	ENSG00000197982.14	protein_coding	C1orf122	2	HGNC:24789	OTTHUMG00000004319.7		412	656	1016	601	938	1035	505	661	1194
chr1	37809574	37859592	50019	-	HAVANA	gene	ENSG00000188786.10	protein_coding	MTF1	2	HGNC:7428	OTTHUMG00000004439.3		122	412	460	105	541	724	130	304	510
chr1	37840986	37841676	691	+	HAVANA	gene	ENSG00000235673.1	processed_pseudogene	AL929472.4	1		OTTHUMG00000004437.1	pseudo_consens	0	0	0	0	0	0	0	0	0
chr1	37860697	37861580	884	+	HAVANA	gene	ENSG00000230955.1	lncRNA	AL929472.2	2		OTTHUMG00000037489.1		0	0	0	0	0	1	1	0	1
chr1	37860697	37947057	86361	-	HAVANA	gene	ENSG00000204084.13	protein_coding	INPP5B	2	HGNC:6077	OTTHUMG00000004436.3		301	508	446	389	424	476	277	527	510
chr1	37884237	37884317	81	+	ENSEMBL	gene	ENSG00000252448.1	snoRNA	AL929472.5	3				0	0	0	0	0	0	0	0	0
chr1	37885023	37885117	95	+	ENSEMBL	gene	ENSG00000222282.1	snRNA	RNU6-584P	3	HGNC:47547			0	0	0	0	0	0	0	0	0
chr1	37953508	37953780	273	+	ENSEMBL	gene	ENSG00000277168.1	misc_RNA	AL603790.1	3				0	0	0	0	0	0	0	0	0
chr1	37956975	37990075	33101	-	HAVANA	gene	ENSG00000183431.12	protein_coding	SF3A3	2	HGNC:10767	OTTHUMG00000004438.2		492	1291	1537	616	1655	1433	542	1153	1514
chr1	37991462	37991569	108	+	ENSEMBL	gene	ENSG00000212541.1	snRNA	RNU6-510P	3	HGNC:47473			0	0	0	0	0	0	0	0	0
chr1	37996770	38005606	8837	-	HAVANA	gene	ENSG00000183386.10	protein_coding	FHL3	2	HGNC:3704	OTTHUMG00000004434.3		37	945	850	92	1134	1173	82	901	1275
chr1	38009258	38024820	15563	+	HAVANA	gene	ENSG00000183520.12	protein_coding	UTP11	2	HGNC:24329	OTTHUMG00000004435.2		268	879	1124	304	1329	1067	302	623	1042
chr1	38043829	38046793	2965	-	HAVANA	gene	ENSG00000185668.8	protein_coding	POU3F1	2	HGNC:9214	OTTHUMG00000000485.3	retrogene	0	0	2	2	3	6	6	4	2
chr1	38047314	38119025	71712	+	HAVANA	gene	ENSG00000224592.5	lncRNA	MIR3659HG	2	HGNC:54306	OTTHUMG00000000478.1	ncRNA_host	0	0	0	0	0	0	5	0	0
chr1	38080572	38080911	340	-	HAVANA	gene	ENSG00000223589.2	processed_pseudogene	AL139158.1	1		OTTHUMG00000000480.3	pseudo_consens	0	0	0	0	0	0	0	0	0
chr1	38089231	38089329	99	+	ENSEMBL	gene	ENSG00000265596.1	miRNA	MIR3659	3	HGNC:38882			0	0	0	0	0	0	0	0	0
chr1	38129464	38140593	11130	-	HAVANA	gene	ENSG00000284623.1	lncRNA	LINC02786	2	HGNC:54307	OTTHUMG00000192321.1		0	0	2	0	0	1	0	0	0
chr1	38149544	38162545	13002	+	HAVANA	gene	ENSG00000286552.1	lncRNA	AL390839.1	2		OTTHUMG00000194497.1		0	0	0	0	0	0	0	0	0
chr1	38193619	38210340	16722	+	HAVANA	gene	ENSG00000287987.1	lncRNA	AL390839.2	2		OTTHUMG00000194292.1		0	0	0	0	0	0	0	0	0
chr1	38209034	38214806	5773	-	HAVANA	gene	ENSG00000237290.2	lncRNA	LINC01343	2	HGNC:50553	OTTHUMG00000000479.2		0	0	0	0	0	0	0	0	0
chr1	38383838	38384422	585	-	HAVANA	gene	ENSG00000275350.1	processed_pseudogene	AL513479.1	2		OTTHUMG00000187523.1		0	0	0	0	0	0	0	0	0
chr1	38396659	38396765	107	+	ENSEMBL	gene	ENSG00000200796.1	snRNA	RNU6-753P	3	HGNC:47716			0	0	0	0	0	0	0	0	0
chr1	38474825	38516520	41696	+	HAVANA	gene	ENSG00000238063.3	lncRNA	LINC01685	2	HGNC:52473	OTTHUMG00000000481.16		0	0	0	0	0	0	0	0	0
chr1	38708931	38710890	1960	+	HAVANA	gene	ENSG00000215895.4	processed_pseudogene	AL354702.1	1		OTTHUMG00000000483.3	pseudo_consens	0	0	0	0	0	0	0	0	0
chr1	38754216	38815979	61764	-	HAVANA	gene	ENSG00000284632.1	lncRNA	AL354702.2	2		OTTHUMG00000192322.1		0	0	0	0	0	0	0	0	0
chr1	38838198	38859772	21575	-	HAVANA	gene	ENSG00000116954.8	protein_coding	RRAGC	2	HGNC:19902	OTTHUMG00000000490.3		488	732	781	364	1453	1713	351	455	881
chr1	38839333	38874494	35162	-	HAVANA	gene	ENSG00000273637.1	lncRNA	AL139260.2	2		OTTHUMG00000188957.1	overlapping_locus	0	0	0	0	0	0	0	0	0
chr1	38859912	38965038	105127	+	HAVANA	gene	ENSG00000228436.3	lncRNA	AL139260.1	2		OTTHUMG00000000491.5	ncRNA_host	6	8	8	6	22	18	4	4	5
chr1	38862493	38873368	10876	-	HAVANA	gene	ENSG00000214114.9	protein_coding	MYCBP	2	HGNC:7554	OTTHUMG00000000484.8	overlapping_locus	152.99	541.04	729	223	463	458	216	488	637
chr1	38864501	38881617	17117	-	HAVANA	gene	ENSG00000274944.4	protein_coding	AL139260.3	2		OTTHUMG00000187290.1	overlapping_locus	10.01	8.96	0	0	0	0	0	0	0
chr1	38874069	38881587	7519	-	HAVANA	gene	ENSG00000131233.10	protein_coding	GJA9	2	HGNC:19155	OTTHUMG00000000482.5	overlapping_locus	0	0	2	0	0	0	0	0	3
chr1	38885807	38941830	56024	-	HAVANA	gene	ENSG00000158315.11	protein_coding	RHBDL2	2	HGNC:16083	OTTHUMG00000000487.4		0	23	47	1	40	43	2	35	70
chr1	38926870	38926977	108	+	ENSEMBL	gene	ENSG00000199963.1	snRNA	RNU6-605P	3	HGNC:47568			0	0	0	0	0	0	0	0	0
chr1	38950825	38950925	101	-	ENSEMBL	gene	ENSG00000207466.1	misc_RNA	AL714019.1	3				0	0	0	0	0	0	0	0	0
chr1	38958275	38958925	651	-	HAVANA	gene	ENSG00000235549.1	processed_pseudogene	EIF1P2	1	HGNC:49615	OTTHUMG00000007495.2	pseudo_consens	0	0	0	0	0	0	0	0	0
chr1	38991276	39006059	14784	+	HAVANA	gene	ENSG00000174574.16	protein_coding	AKIRIN1	2	HGNC:25744	OTTHUMG00000007496.3		1066	1895	2410	975	2397	2451	836	1492	2491
chr1	39026318	39034636	8319	+	HAVANA	gene	ENSG00000168653.11	protein_coding	NDUFS5	2	HGNC:7712	OTTHUMG00000007497.2		1323	2718	3544	1141	2262	2330	1242	3015	3976
chr1	39081316	39487177	405862	+	HAVANA	gene	ENSG00000127603.28	protein_coding	MACF1	1	HGNC:13664	OTTHUMG00000007754.17		1279	6172	4552	1769	6672	6636	1649	5490	8428
chr1	39120940	39121043	104	-	ENSEMBL	gene	ENSG00000206654.1	snRNA	RNU6-608P	3	HGNC:47571			0	0	0	0	0	0	0	0	0
chr1	39154164	39154296	133	-	ENSEMBL	gene	ENSG00000222378.1	rRNA_pseudogene	RNA5SP44	3	HGNC:42820			0	0	0	0	0	0	0	0	0
chr1	39226670	39238620	11951	-	HAVANA	gene	ENSG00000287422.1	lncRNA	AL442071.2	2		OTTHUMG00000195636.1		0	0	0	0	0	0	0	0	0
chr1	39249838	39257649	7812	-	HAVANA	gene	ENSG00000226438.1	lncRNA	AL442071.1	2		OTTHUMG00000008348.1		0	0	0	0	0	0	0	0	0
chr1	39304294	39304898	605	-	HAVANA	gene	ENSG00000217897.2	processed_pseudogene	HSPE1P8	1	HGNC:49326	OTTHUMG00000008349.1	pseudo_consens	0	0	0	0	0	0	0	0	0
chr1	39491636	39529869	38234	+	HAVANA	gene	ENSG00000183682.8	protein_coding	BMP8A	2	HGNC:21650	OTTHUMG00000008394.2	overlapping_locus	4	89.74	49.12	1	30.77	17.64	1.98	90.56	51.42
chr1	39514956	39516490	1535	+	HAVANA	gene	ENSG00000237624.1	unprocessed_pseudogene	OXCT2P1	1	HGNC:21627	OTTHUMG00000009250.1	overlapping_locus	7.12	26.36	43.2	13.4	12.21	32.66	12.39	28.52	31.03
chr1	39522280	39559671	37392	-	HAVANA	gene	ENSG00000243970.3	transcribed_unprocessed_pseudogene	PPIEL	2	HGNC:33195	OTTHUMG00000008393.3		21	66	49	28	34	38	12	40	50
chr1	39560816	39576790	15975	-	HAVANA	gene	ENSG00000090621.14	protein_coding	PABPC4	1	HGNC:8557	OTTHUMG00000009097.7	ncRNA_host	1505	3543	2800	1760	3892	4724	1427	2256	3642
chr1	39565052	39573860	8809	+	HAVANA	gene	ENSG00000228060.3	lncRNA	PABPC4-AS1	2	HGNC:40424	OTTHUMG00000009098.3		0	0	0	0	0	0	0	0	0
chr1	39567374	39567508	135	-	ENSEMBL	gene	ENSG00000201457.1	snoRNA	SNORA55	3	HGNC:32649			0	0	0	0	0	0	0	0	0
chr1	39623435	39639643	16209	-	HAVANA	gene	ENSG00000163909.8	protein_coding	HEYL	2	HGNC:4882	OTTHUMG00000000458.3		57	2163	2167	131	2468	2402	129	2583	3578
chr1	39633416	39633903	488	+	HAVANA	gene	ENSG00000225903.1	lncRNA	AL035404.2	2		OTTHUMG00000037279.1		0	0	0	0	0	0	0	0	0
chr1	39659121	39672038	12918	-	HAVANA	gene	ENSG00000116981.3	protein_coding	NT5C1A	2	HGNC:17819	OTTHUMG00000009244.2		0	0	0	0	0	1	0	1	0
chr1	39678648	39691485	12838	-	HAVANA	gene	ENSG00000116983.13	protein_coding	HPCAL4	2	HGNC:18212	OTTHUMG00000009246.2		1	1	0	0	7	5	3	3	1
chr1	39692182	39763914	71733	+	HAVANA	gene	ENSG00000084072.17	protein_coding	PPIE	1	HGNC:9258	OTTHUMG00000009248.5	overlapping_locus	465	862	1056	507	844	855	454	719	875
chr1	39718028	39718595	568	+	HAVANA	gene	ENSG00000225333.6	processed_pseudogene	AL035404.1	1		OTTHUMG00000000457.4	overlapping_locus	0	0	0	0	0	0	0	0	0
chr1	39723566	39723627	62	-	ENSEMBL	gene	ENSG00000252413.1	snRNA	RNU7-121P	3	HGNC:45655			0	0	0	0	0	0	0	0	0
chr1	39757182	39788865	31684	-	HAVANA	gene	ENSG00000116985.12	protein_coding	BMP8B	2	HGNC:1075	OTTHUMG00000009247.2	overlapping_locus	5	55.26	32.88	18	57.23	85.36	11.02	71.44	60.58
chr1	39769523	39771348	1826	-	HAVANA	gene	ENSG00000198754.5	protein_coding	OXCT2	2	HGNC:18606	OTTHUMG00000009249.1	overlapping_locus	10.88	21.64	50.8	27.6	30.79	33.34	20.61	25.48	40.97
chr1	39779969	39781418	1450	+	HAVANA	gene	ENSG00000285905.1	lncRNA	BMP8B-AS1	2	HGNC:54364	OTTHUMG00000193264.1		0	0	0	0	0	0	0	0	0
chr1	39788976	39790171	1196	+	HAVANA	gene	ENSG00000261798.1	lncRNA	AL033527.3	2		OTTHUMG00000175804.1		0	8	4	2	0	2	0	1	0
chr1	39795843	39795996	154	-	HAVANA	gene	ENSG00000229213.1	unprocessed_pseudogene	AL033527.2	2		OTTHUMG00000057515.2		0	0	0	0	0	0	0	0	0
chr1	39799422	39809450	10029	+	HAVANA	gene	ENSG00000284719.1	lncRNA	AL033527.4	2		OTTHUMG00000192324.1		0	2	0	2	2	2	0	6	4
chr1	39801414	39817460	16047	-	HAVANA	gene	ENSG00000284678.1	lncRNA	LINC02811	2	HGNC:54343	OTTHUMG00000192325.1		0	0	0	0	0	0	0	0	0
chr1	39838110	39883511	45402	-	HAVANA	gene	ENSG00000043514.17	protein_coding	TRIT1	2	HGNC:20286	OTTHUMG00000009245.6	ncRNA_host	154	470	476	185	383	371	146	331	429
chr1	39881566	39881678	113	-	ENSEMBL	gene	ENSG00000202222.1	misc_RNA	AL033527.1	3				0	0	0	0	0	0	0	0	0
chr1	39895426	39902256	6831	-	HAVANA	gene	ENSG00000116990.11	protein_coding	MYCL	2	HGNC:7555	OTTHUMG00000009243.7		189	183	110	386	159	173	213	64	69
chr1	39897745	39899098	1354	+	HAVANA	gene	ENSG00000236546.1	lncRNA	MYCL-AS1	2	HGNC:40386	OTTHUMG00000009292.1		0	1	0	0	1	0	0	0	2
chr1	39944890	39944998	109	-	ENSEMBL	gene	ENSG00000207356.1	misc_RNA	AL663070.1	3				0	0	0	0	0	0	0	0	0
chr1	39955112	39969968	14857	+	HAVANA	gene	ENSG00000168389.17	protein_coding	MFSD2A	2	HGNC:25897	OTTHUMG00000009293.2	overlapping_locus	1661	340	486	6141	316	185	4401	302	311
chr1	39962680	39963404	725	+	HAVANA	gene	ENSG00000228477.1	processed_pseudogene	AL663070.2	1		OTTHUMG00000009294.1	overlapping_locus	10	9	3	94	3	3	6	2	1
chr1	40040233	40072649	32417	+	HAVANA	gene	ENSG00000131236.17	protein_coding	CAP1	2	HGNC:20040	OTTHUMG00000004493.3		1968	9060	11322	2170	14093	14114	2025	6061	10182
chr1	40071461	40097727	26267	-	HAVANA	gene	ENSG00000131238.17	protein_coding	PPT1	1	HGNC:9325	OTTHUMG00000004495.8		484	2091	2503	1007	4816	6094	705	1443	2182
chr1	40132764	40133448	685	+	HAVANA	gene	ENSG00000226745.2	processed_pseudogene	AL512599.1	1		OTTHUMG00000004494.2	pseudo_consens	0	0	0	0	0	0	0	0	0
chr1	40161387	40240921	79535	+	HAVANA	gene	ENSG00000117000.9	protein_coding	RLF	2	HGNC:10025	OTTHUMG00000005763.2	ncRNA_host	497	687	630	306	826	771	277	541	625
chr1	40177843	40177949	107	+	ENSEMBL	gene	ENSG00000207508.1	snRNA	RNU6-1237P	3	HGNC:48200			0	0	0	0	0	0	0	0	0
chr1	40245947	40251684	5738	+	HAVANA	gene	ENSG00000188800.6	protein_coding	TMCO2	2	HGNC:23312	OTTHUMG00000005764.2		0	0	0	0	0	0	0	0	0
chr1	40256427	40257967	1541	-	HAVANA	gene	ENSG00000259943.1	lncRNA	AL050341.2	2		OTTHUMG00000175805.2		30	169	128	67	128	134	43	64	95
chr1	40258236	40294180	35945	+	HAVANA	gene	ENSG00000084073.9	protein_coding	ZMPSTE24	2	HGNC:12877	OTTHUMG00000005762.3		919	1099	1827	781	2158	2187	841	1162	1982
chr1	40262672	40262984	313	-	HAVANA	gene	ENSG00000231296.1	processed_pseudogene	AL050341.1	1		OTTHUMG00000005765.1	pseudo_consens	0	0	0	0	0	0	0	0	0
chr1	40300489	40317813	17325	-	HAVANA	gene	ENSG00000049089.15	protein_coding	COL9A2	2	HGNC:2218	OTTHUMG00000005761.7		11	54	44	25	50	87	17	66	36
chr1	40333078	40333557	480	-	HAVANA	gene	ENSG00000227311.3	processed_pseudogene	AL031985.2	1		OTTHUMG00000007299.2	pseudo_consens	0	0	0	0	0	0	0	0	0
chr1	40344850	40423326	78477	+	HAVANA	gene	ENSG00000084070.12	protein_coding	SMAP2	2	HGNC:25082	OTTHUMG00000007301.7	overlapping_locus	1665	1542	1404	1299	1785	2044	1746	953	1073
chr1	40364766	40365183	418	+	HAVANA	gene	ENSG00000213172.3	processed_pseudogene	AL031985.1	1		OTTHUMG00000007300.2	overlapping_locus	0	0	0	0	0	0	0	0	0
chr1	40436199	40450039	13841	-	HAVANA	gene	ENSG00000284677.1	lncRNA	AL031985.4	2		OTTHUMG00000192327.1		0	0	0	0	0	0	0	0	0
chr1	40450102	40463718	13617	+	HAVANA	gene	ENSG00000187801.15	protein_coding	ZFP69B	2	HGNC:28053	OTTHUMG00000007302.4		3	55	43	9	62	45	5	33	48
chr1	40464319	40466767	2449	+	HAVANA	gene	ENSG00000260920.2	lncRNA	AL031985.3	2		OTTHUMG00000175830.2		5	63	52	17	88	71	6	52	71
chr1	40473055	40474059	1005	+	HAVANA	gene	ENSG00000279667.1	TEC	AL603839.4	2		OTTHUMG00000175831.1		0	3	0	0	0	2	0	0	0
chr1	40477290	40496343	19054	+	HAVANA	gene	ENSG00000187815.10	protein_coding	ZFP69	2	HGNC:24708	OTTHUMG00000007303.2		24	78	95	56	126	119	28	72	84
chr1	40493157	40508661	15505	-	HAVANA	gene	ENSG00000238287.1	lncRNA	AL603839.3	2		OTTHUMG00000007304.1		2	0	0	1	7	3	0	2	2
chr1	40508741	40516556	7816	+	HAVANA	gene	ENSG00000164002.11	protein_coding	EXO5	2	HGNC:26115	OTTHUMG00000007305.3		50	126	168	122	211	222	78	98	170
chr1	40514461	40515057	597	-	HAVANA	gene	ENSG00000227278.1	lncRNA	AL603839.1	2		OTTHUMG00000007306.1		0	0	0	1	1	0	0	0	0
chr1	40515754	40517174	1421	-	HAVANA	gene	ENSG00000238186.1	lncRNA	AL603839.2	2		OTTHUMG00000007307.1		0	0	0	1	1	0	0	0	0
chr1	40531573	40548167	16595	+	HAVANA	gene	ENSG00000117010.17	protein_coding	ZNF684	2	HGNC:28418	OTTHUMG00000007359.6		213	125	169	213	104	117	143	123	114
chr1	40559666	40584335	24670	-	HAVANA	gene	ENSG00000286838.1	lncRNA	AL356379.2	2		OTTHUMG00000195786.1		0	0	0	0	0	0	0	0	0
chr1	40563534	40563659	126	+	HAVANA	gene	ENSG00000236505.1	unprocessed_pseudogene	AL356379.1	2		OTTHUMG00000007454.1		0	0	0	0	0	0	0	0	0
chr1	40593633	40594353	721	-	HAVANA	gene	ENSG00000233910.1	processed_pseudogene	GTF2F2P2	1	HGNC:39092	OTTHUMG00000007456.1	pseudo_consens	0	0	0	0	0	0	0	0	0
chr1	40620680	40665682	45003	-	HAVANA	gene	ENSG00000117016.10	protein_coding	RIMS3	2	HGNC:21292	OTTHUMG00000007453.2		11	175	161	14	119	193	16	133	151
chr1	40659848	40667480	7633	+	HAVANA	gene	ENSG00000287743.1	lncRNA	AL031289.2	2		OTTHUMG00000195692.1		0	0	1	0	0	1	0	2	0
chr1	40669089	40687588	18500	-	HAVANA	gene	ENSG00000237899.1	lncRNA	AL031289.1	2		OTTHUMG00000007457.1		0	0	0	0	0	0	0	0	0
chr1	40690380	40692066	1687	-	HAVANA	gene	ENSG00000272145.1	lncRNA	NFYC-AS1	2	HGNC:49451	OTTHUMG00000185712.1		2	31	17	23	18	18	7	5	15
chr1	40691648	40771603	79956	+	HAVANA	gene	ENSG00000066136.20	protein_coding	NFYC	1	HGNC:7806	OTTHUMG00000007729.5	ncRNA_host	482	524	567	591	707	667	535	432	687
chr1	40754355	40754446	92	+	ENSEMBL	gene	ENSG00000198974.3	miRNA	MIR30E	3	HGNC:31629			0	0	0	0	0	0	0	0	0
chr1	40757284	40757372	89	+	ENSEMBL	gene	ENSG00000207962.1	miRNA	MIR30C1	3	HGNC:31626			0	0	0	0	0	0	0	0	0
chr1	40783787	40840452	56666	+	HAVANA	gene	ENSG00000117013.17	protein_coding	KCNQ4	2	HGNC:6298	OTTHUMG00000007730.6	ncRNA_host	2	27	25	12	25	29	6	32	24
chr1	40804846	40805141	296	+	ENSEMBL	gene	ENSG00000264582.2	misc_RNA	RN7SL326P	3	HGNC:46342			0	0	0	0	0	0	0	0	0
chr1	40861054	40862363	1310	-	HAVANA	gene	ENSG00000179862.7	protein_coding	CITED4	2	HGNC:18696	OTTHUMG00000007728.2		500	850	2076	998	831	569	731	1639	2090
chr1	40863914	40876670	12757	+	HAVANA	gene	ENSG00000229528.1	lncRNA	AC119677.1	2		OTTHUMG00000007731.1		0	0	0	0	0	0	0	0	0
chr1	40938104	40939763	1660	-	HAVANA	gene	ENSG00000228940.1	unprocessed_pseudogene	AL391730.1	1		OTTHUMG00000005715.1	pseudo_consens	0	0	0	0	0	0	0	0	0
chr1	40939294	40945524	6231	+	HAVANA	gene	ENSG00000286668.1	lncRNA	AL391730.2	2		OTTHUMG00000195744.1		0	0	0	0	0	0	0	2	0
chr1	40942251	40942515	265	-	HAVANA	gene	ENSG00000233118.2	processed_pseudogene	UBE2V1P8	1	HGNC:44893	OTTHUMG00000005718.2	pseudo_consens	0	0	0	0	0	0	0	0	0
chr1	40979688	41012565	32878	+	HAVANA	gene	ENSG00000171793.16	protein_coding	CTPS1	2	HGNC:2519	OTTHUMG00000005712.13		1862	724	1264	1709	863	836	2865	621	1166
chr1	41014590	41043890	29301	+	HAVANA	gene	ENSG00000281207.1	lncRNA	SLFNL1-AS1	2	HGNC:44126	OTTHUMG00000189531.1		83	25	22	237	11	19	48	10	13
chr1	41015597	41023237	7641	-	HAVANA	gene	ENSG00000171790.15	protein_coding	SLFNL1	2	HGNC:26313	OTTHUMG00000005719.1		1	2	7	0	1	3	1	1	5
chr1	41027200	41242154	214955	-	HAVANA	gene	ENSG00000010803.16	protein_coding	SCMH1	2	HGNC:19003	OTTHUMG00000005720.3		176	728	731	209	608	668	191	662	915
chr1	41098638	41099136	499	+	HAVANA	gene	ENSG00000215893.3	processed_pseudogene	RPL23AP17	1	HGNC:35904	OTTHUMG00000005717.2	pseudo_consens	0	0	0	0	0	0	0	0	0
chr1	41241772	41338644	96873	+	HAVANA	gene	ENSG00000287400.1	lncRNA	AC093151.7	2		OTTHUMG00000195668.1		0	0	0	0	1	0	0	0	0
chr1	41242373	41284861	42489	+	HAVANA	gene	ENSG00000235358.2	lncRNA	AC093151.2	1		OTTHUMG00000005710.2		0	0	0	0	0	1	0	0	0
chr1	41264550	41264862	313	-	HAVANA	gene	ENSG00000213987.4	processed_pseudogene	AC093151.1	1		OTTHUMG00000005711.2	pseudo_consens	0	0	0	0	0	0	0	0	0
chr1	41302932	41306148	3217	-	HAVANA	gene	ENSG00000286640.1	transcribed_unprocessed_pseudogene	AC093151.5	2		OTTHUMG00000193822.1		0	0	0	0	0	0	0	0	0
chr1	41361922	41383590	21669	+	HAVANA	gene	ENSG00000204060.7	protein_coding	FOXO6	2	HGNC:24814	OTTHUMG00000005713.1	reference_genome_error	3	5	11	6	8	10	2	12	4
chr1	41375004	41375669	666	-	HAVANA	gene	ENSG00000229901.1	lncRNA	FOXO6-AS1	1	HGNC:41066	OTTHUMG00000005714.1		0	0	0	0	1	0	0	0	0
chr1	41466937	41467028	92	-	ENSEMBL	gene	ENSG00000252563.1	rRNA_pseudogene	RNA5SP45	3	HGNC:42821			0	0	0	0	0	0	0	0	0
chr1	41478775	41484683	5909	-	HAVANA	gene	ENSG00000127129.10	protein_coding	EDN2	2	HGNC:3177	OTTHUMG00000006362.2		5	5	7	19	2	3	10	5	12
chr1	41506365	42035925	529561	-	HAVANA	gene	ENSG00000127124.16	protein_coding	HIVEP3	2	HGNC:13561	OTTHUMG00000192539.4		19	86	111	67	127	133	55	121	186
chr1	41535443	41535868	426	+	HAVANA	gene	ENSG00000230881.1	lncRNA	AL445933.2	2		OTTHUMG00000006360.1		0	0	0	0	0	0	0	0	0
chr1	41542069	41544310	2242	+	HAVANA	gene	ENSG00000230638.4	processed_pseudogene	AL445933.1	1		OTTHUMG00000057519.2	pseudo_consens	0	0	0	0	0	0	0	0	0
chr1	41585306	41628816	43511	-	HAVANA	gene	ENSG00000284895.1	protein_coding	AC119676.1	2		OTTHUMG00000006361.5	overlapping_locus	0	0	0	0	0	0	0	0	0
chr1	42036143	42051784	15642	+	HAVANA	gene	ENSG00000287587.1	lncRNA	AL158216.1	2		OTTHUMG00000194686.1		0	1	0	0	1	0	0	0	0
chr1	42040597	42041729	1133	+	HAVANA	gene	ENSG00000227538.1	processed_pseudogene	HNRNPFP1	1	HGNC:48812	OTTHUMG00000006363.1	pseudo_consens	0	0	0	0	0	0	0	0	0
chr1	42140635	42141391	757	+	HAVANA	gene	ENSG00000228776.2	processed_pseudogene	AC114492.1	1		OTTHUMG00000007025.2	pseudo_consens	0	0	0	0	0	0	0	0	0
chr1	42153410	42155820	2411	+	HAVANA	gene	ENSG00000044012.4	protein_coding	GUCA2B	2	HGNC:4683	OTTHUMG00000007024.2		15	3	1	55	0	2	25	1	1
chr1	42162690	42164745	2056	-	HAVANA	gene	ENSG00000197273.4	protein_coding	GUCA2A	2	HGNC:4682	OTTHUMG00000007023.2		0	3	2	0	1	2	0	1	9
chr1	42176539	42335877	159339	-	HAVANA	gene	ENSG00000198815.9	protein_coding	FOXJ3	1	HGNC:29178	OTTHUMG00000007026.5	overlapping_locus	443	1184	925	435	1309	1477	385	881	1319
chr1	42335386	42338376	2991	-	HAVANA	gene	ENSG00000227527.2	lncRNA	AC096540.1	2		OTTHUMG00000007027.2	overlapping_locus	0	0	0	0	0	0	0	0	0
chr1	42380792	42424232	43441	+	HAVANA	gene	ENSG00000177181.15	protein_coding	RIMKLA	2	HGNC:28725	OTTHUMG00000007335.5		5	15	28	4	55	52	3	14	34
chr1	42412398	42412794	397	-	HAVANA	gene	ENSG00000235002.1	processed_pseudogene	AL513331.1	1		OTTHUMG00000007336.1	pseudo_consens	0	0	0	0	0	0	0	0	0
chr1	42430329	42456253	25925	-	HAVANA	gene	ENSG00000066185.13	protein_coding	ZMYND12	2	HGNC:21192	OTTHUMG00000007333.3		75	28	45	83	10	13	88	20	22
chr1	42456117	42473385	17269	+	HAVANA	gene	ENSG00000127125.9	protein_coding	PPCS	2	HGNC:25686	OTTHUMG00000007332.5	overlapping_locus	1115.75	797	1309.97	1103.04	920	1018.77	1066	717.92	935.26
chr1	42463221	42657190	193970	+	HAVANA	gene	ENSG00000186409.17	protein_coding	CCDC30	2	HGNC:26103	OTTHUMG00000007334.18	overlapping_locus	7.25	27	14.03	15.96	17	32.23	5	26.08	21.74
chr1	42491739	42492493	755	+	HAVANA	gene	ENSG00000230116.1	processed_pseudogene	AL445669.1	1		OTTHUMG00000007432.1	overlapping_locus	0	0	0	0	0	0	0	0	0
chr1	42500205	42500339	135	-	HAVANA	gene	ENSG00000236876.3	processed_pseudogene	TMSB4XP1	2	HGNC:11883	OTTHUMG00000007433.1		0	0	0	0	0	0	0	0	0
chr1	42569033	42569139	107	+	ENSEMBL	gene	ENSG00000200254.1	snRNA	RNU6-536P	3	HGNC:47499			0	0	0	0	0	0	0	0	0
chr1	42570970	42571390	421	+	HAVANA	gene	ENSG00000236180.2	processed_pseudogene	AL445669.2	1		OTTHUMG00000007521.2	overlapping_locus	0	0	0	0	0	0	0	0	0
chr1	42658423	42676758	18336	+	HAVANA	gene	ENSG00000171960.11	protein_coding	PPIH	2	HGNC:14651	OTTHUMG00000007520.7		61	137	211	78	204	185	71	141	169
chr1	42658687	42682160	23474	-	HAVANA	gene	ENSG00000285728.2	lncRNA	AC098484.4	2		OTTHUMG00000192821.2		0	5	2	5	1	0	2	0	3
chr1	42678735	42681659	2925	+	HAVANA	gene	ENSG00000234917.2	lncRNA	AC098484.2	2		OTTHUMG00000007522.2		1	1	2	1	2	0	0	0	1
chr1	42682418	42703805	21388	+	HAVANA	gene	ENSG00000065978.19	protein_coding	YBX1	2	HGNC:8014	OTTHUMG00000007523.7		4920.99	13821.7	17054.3	6344.67	22106.7	24132.6	5372.66	11000.9	16975.6
chr1	42733093	42740254	7162	-	HAVANA	gene	ENSG00000164007.11	protein_coding	CLDN19	2	HGNC:2040	OTTHUMG00000007524.2		0	1	0	7	0	0	1	0	0
chr1	42746335	42767084	20750	-	HAVANA	gene	ENSG00000117385.16	protein_coding	P3H1	2	HGNC:19316	OTTHUMG00000007525.8		571	2554	2862	588	2506	2276	465	2163	3202
chr1	42767249	42779491	12243	+	HAVANA	gene	ENSG00000164008.16	protein_coding	C1orf50	1	HGNC:28795	OTTHUMG00000191873.3	overlapping_locus	158.36	156.98	183.24	115.49	174.93	151.91	117.44	116.66	147.41
chr1	42767292	42794493	27202	+	HAVANA	gene	ENSG00000283580.3	protein_coding	AC098484.3	2		OTTHUMG00000007568.9	overlapping_locus	133.64	113.02	136.76	83.51	77.07	92.09	74.56	106.34	111.59
chr1	42775813	42776790	978	-	HAVANA	gene	ENSG00000228452.1	lncRNA	AC098484.1	2		OTTHUMG00000007569.1		0	0	0	0	0	0	0	0	0
chr1	42785007	42816619	31613	+	HAVANA	gene	ENSG00000274386.5	protein_coding	TMEM269	2	HGNC:52381	OTTHUMG00000188150.3	overlapping_locus	10	10	0	0	1	3	2	2	0
chr1	42807052	42817397	10346	-	HAVANA	gene	ENSG00000177868.12	protein_coding	SVBP	2	HGNC:29204	OTTHUMG00000007566.2		93	188	241	118	254	243	78	167	246
chr1	42817122	42844991	27870	+	HAVANA	gene	ENSG00000164010.15	protein_coding	ERMAP	2	HGNC:15743	OTTHUMG00000007619.3		296	200	186	317	222	200	297	162	223
chr1	42832522	42846422	13901	-	HAVANA	gene	ENSG00000228192.8	lncRNA	AL512353.1	2		OTTHUMG00000007621.2		7	47	36	5	34	24	7	25	20
chr1	42846573	42852477	5905	+	HAVANA	gene	ENSG00000164011.18	protein_coding	ZNF691	2	HGNC:28028	OTTHUMG00000007623.7		111	279	227	196	252	265	135	176	230
chr1	42886597	42888767	2171	-	HAVANA	gene	ENSG00000233708.1	processed_pseudogene	AL512353.2	1		OTTHUMG00000007625.1	pseudo_consens	0	0	0	0	0	0	0	0	0
chr1	42891094	42892430	1337	-	HAVANA	gene	ENSG00000237090.1	processed_pseudogene	AL512353.3	2		OTTHUMG00000007624.1		0	0	0	0	0	0	0	0	0
chr1	42903232	42903912	681	+	HAVANA	gene	ENSG00000225099.1	processed_pseudogene	ATP6V1E1P1	1	HGNC:859	OTTHUMG00000007618.1	pseudo_consens	0	0	0	0	0	0	0	0	0
chr1	42925375	42958868	33494	-	HAVANA	gene	ENSG00000117394.23	protein_coding	SLC2A1	2	HGNC:11005	OTTHUMG00000007657.12		303	200	381	39	535	702	14	336	813
chr1	42952202	42952641	440	-	HAVANA	gene	ENSG00000284138.1	processed_pseudogene	ATP6V0CP4	2	HGNC:40002	OTTHUMG00000191967.2		0	0	0	0	0	0	0	0	0
chr1	42959049	42996814	37766	+	HAVANA	gene	ENSG00000227533.6	lncRNA	SLC2A1-AS1	2	HGNC:44187	OTTHUMG00000007699.2	ncRNA_host	0	5	5	0	1	3	0	1	1
chr1	42959065	42961864	2800	-	HAVANA	gene	ENSG00000283973.2	lncRNA	AC099795.1	2		OTTHUMG00000191968.2		0	0	0	0	0	0	0	0	0
chr1	42991438	42991544	107	+	ENSEMBL	gene	ENSG00000207256.1	snRNA	RNU6-880P	3	HGNC:47843			0	0	0	0	0	0	0	0	0
chr1	43023549	43023637	89	-	ENSEMBL	gene	ENSG00000283136.1	snRNA	AL161637.2	3				0	0	0	0	0	0	0	0	0
chr1	43104086	43104497	412	+	HAVANA	gene	ENSG00000277513.1	processed_pseudogene	AL161637.1	2		OTTHUMG00000187524.1		0	0	0	0	0	0	0	0	0
chr1	43145153	43156396	11244	+	HAVANA	gene	ENSG00000186973.11	protein_coding	FAM183A	1	HGNC:34347	OTTHUMG00000007286.5		0	0	0	0	0	0	0	0	1
chr1	43164175	43270936	106762	-	HAVANA	gene	ENSG00000117395.12	protein_coding	EBNA1BP2	2	HGNC:15531	OTTHUMG00000007284.2	ncRNA_host	620	1039	1575	956	1286	1211	520	902	1401
chr1	43171652	43171712	61	-	ENSEMBL	gene	ENSG00000284410.1	miRNA	MIR6733	3	HGNC:50239			0	0	0	0	0	0	0	0	0
chr1	43172149	43254358	82210	+	HAVANA	gene	ENSG00000243710.7	protein_coding	CFAP57	1	HGNC:26485	OTTHUMG00000007285.3	ncRNA_host	0	0	1	1	3	3	0	1	1
chr1	43196417	43196536	120	+	ENSEMBL	gene	ENSG00000199240.1	rRNA_pseudogene	RNA5SP46	3	HGNC:42822			0	0	0	0	0	0	0	0	0
chr1	43269983	43274002	4020	+	HAVANA	gene	ENSG00000179178.11	protein_coding	TMEM125	2	HGNC:28275	OTTHUMG00000007288.4		4	42	118	8	80	142	8	70	84
chr1	43281877	43285617	3741	-	HAVANA	gene	ENSG00000253313.6	protein_coding	C1orf210	2	HGNC:28755	OTTHUMG00000007289.3		6	60	152	121	51	72	76	120	69
chr1	43300982	43323108	22127	+	HAVANA	gene	ENSG00000066056.14	protein_coding	TIE1	2	HGNC:11809	OTTHUMG00000007282.5		151	4195	2351	437	5996	4400	442	2769	3307
chr1	43337818	43354466	16649	+	HAVANA	gene	ENSG00000117400.18	protein_coding	MPL	2	HGNC:7217	OTTHUMG00000007429.7		4	1	3	12	0	2	6	3	1
chr1	43348288	43348844	557	-	HAVANA	gene	ENSG00000287113.1	lncRNA	AL139289.2	2		OTTHUMG00000193999.1		0	0	0	0	0	0	0	0	0
chr1	43354684	43358658	3975	-	HAVANA	gene	ENSG00000234694.1	lncRNA	AL139289.1	2		OTTHUMG00000007424.1		0	7	1	2	1	1	2	4	4
chr1	43358981	43363203	4223	+	HAVANA	gene	ENSG00000117399.14	protein_coding	CDC20	2	HGNC:1723	OTTHUMG00000007420.3		9	407	244	36	358	244	15	128	284
chr1	43363398	43368074	4677	-	HAVANA	gene	ENSG00000066322.15	protein_coding	ELOVL1	2	HGNC:14418	OTTHUMG00000007422.3	ncRNA_host	507	1978	2706	640	3041	3339	548	1835	3075
chr1	43364648	43364715	68	-	ENSEMBL	gene	ENSG00000283836.1	miRNA	MIR6734	3	HGNC:50219			0	0	0	0	0	0	0	0	0
chr1	43383917	43389808	5892	-	HAVANA	gene	ENSG00000159479.17	protein_coding	MED8	1	HGNC:19971	OTTHUMG00000007421.7		606	1309	1486	693	1205	1054	649	1101	1257
chr1	43385113	43389155	4043	+	HAVANA	gene	ENSG00000229431.1	lncRNA	MED8-AS1	2	HGNC:40908	OTTHUMG00000037499.1		0	0	0	0	0	0	0	0	3
chr1	43389882	43454247	64366	+	HAVANA	gene	ENSG00000198198.17	protein_coding	SZT2	2	HGNC:29040	OTTHUMG00000007423.17	overlapping_locus	343	895	685	494	758	956	420	707	897
chr1	43447776	43448644	869	-	HAVANA	gene	ENSG00000229372.1	lncRNA	SZT2-AS1	2	HGNC:41225	OTTHUMG00000007428.1		1	43	29	0	9	5	1	14	37
chr1	43448539	43448611	73	+	ENSEMBL	gene	ENSG00000274975.1	miRNA	MIR6735	3	HGNC:50126			0	0	0	0	0	0	0	0	0
chr1	43451003	43453989	2987	-	HAVANA	gene	ENSG00000178922.16	protein_coding	HYI	2	HGNC:26948	OTTHUMG00000007502.3		634	2452	2906	1159	1209	1578	826	1493	2808
chr1	43453927	43456995	3069	+	HAVANA	gene	ENSG00000229348.1	lncRNA	HYI-AS1	2	HGNC:41173	OTTHUMG00000007503.1	overlapping_locus	1	0	0	0	2	0	0	0	0
chr1	43525187	43623666	98480	+	HAVANA	gene	ENSG00000142949.17	protein_coding	PTPRF	2	HGNC:9670	OTTHUMG00000007501.6		2009	18738	13402	3714	6695	5812	4255	9514	12338
chr1	43650149	43705518	55370	+	HAVANA	gene	ENSG00000066135.13	protein_coding	KDM4A	2	HGNC:22978	OTTHUMG00000007560.4	overlapping_locus	282	836	908	617	1034	994	700	703	1413
chr1	43650149	43931014	280866	+	HAVANA	gene	ENSG00000284989.1	protein_coding	AL451062.4	2		OTTHUMG00000192482.1	overlapping_locus	0	0	0	0	0	0	0	0	0
chr1	43685123	43708138	23016	-	HAVANA	gene	ENSG00000236200.6	lncRNA	KDM4A-AS1	2	HGNC:40528	OTTHUMG00000007557.2		3	26	3	7	8	9	2	3	4
chr1	43705824	43931165	225342	+	HAVANA	gene	ENSG00000126091.20	protein_coding	ST3GAL3	1	HGNC:10866	OTTHUMG00000007561.18	overlapping_locus	151	267	226	286	262	273	261	363	307
chr1	43709392	43727343	17952	-	HAVANA	gene	ENSG00000229444.1	lncRNA	AL451062.1	2		OTTHUMG00000007703.1		0	0	0	0	0	0	0	0	0
chr1	43716467	43716556	90	+	ENSEMBL	gene	ENSG00000283414.1	snRNA	AL451062.3	3				0	0	0	0	0	0	0	0	0
chr1	43743471	43743741	271	+	HAVANA	gene	ENSG00000233674.2	processed_pseudogene	AL451062.2	1		OTTHUMG00000007559.2	overlapping_locus	0	0	0	0	0	0	0	0	0
chr1	43838622	43838683	62	+	ENSEMBL	gene	ENSG00000283477.1	miRNA	MIR6079	3	HGNC:50114			0	0	0	0	0	0	0	0	0
chr1	43850300	43851611	1312	-	HAVANA	gene	ENSG00000224751.2	processed_pseudogene	SHMT1P1	1	HGNC:10851	OTTHUMG00000007558.2	pseudo_consens	0	0	0	0	0	0	0	0	0
chr1	43933320	43937240	3921	+	HAVANA	gene	ENSG00000117407.17	protein_coding	ARTN	2	HGNC:727	OTTHUMG00000007705.4		3	16	19	3	17	12	2	87	28
chr1	43937918	43940781	2864	-	HAVANA	gene	ENSG00000237950.3	lncRNA	AL357079.1	1		OTTHUMG00000007704.2		2	23	11	4	16	11	2	9	5
chr1	43944370	43946551	2182	-	HAVANA	gene	ENSG00000288573.1	lncRNA	AL357079.3	2		OTTHUMG00000196003.1		0	2	2	0	1	0	0	1	3
chr1	43946950	43968022	21073	+	HAVANA	gene	ENSG00000117408.11	protein_coding	IPO13	2	HGNC:16853	OTTHUMG00000008297.3		272	482	615	385	687	919	373	579	705
chr1	43968351	43974821	6471	-	HAVANA	gene	ENSG00000285649.1	lncRNA	AL357079.2	2		OTTHUMG00000192656.1		0	1	1	1	2	1	1	0	1
chr1	43970000	43973369	3370	+	HAVANA	gene	ENSG00000132768.14	protein_coding	DPH2	1	HGNC:3004	OTTHUMG00000008295.3		291	428	565	281	635	625	205	345	747
chr1	43974487	43978295	3809	+	HAVANA	gene	ENSG00000117410.14	protein_coding	ATP6V0B	2	HGNC:861	OTTHUMG00000008298.4		1948	1974	3480	1127	3832	4890	1283	2026	3083
chr1	43978943	43991170	12228	+	HAVANA	gene	ENSG00000117411.16	protein_coding	B4GALT2	2	HGNC:925	OTTHUMG00000008296.1		290	1084	1351	688	1002	988	599	1090	1341
chr1	43991359	43996528	5170	+	HAVANA	gene	ENSG00000159214.13	protein_coding	CCDC24	2	HGNC:28688	OTTHUMG00000008299.5		38	155	200	68	83	177	55	165	165
chr1	43991500	44031467	39968	-	HAVANA	gene	ENSG00000196517.12	protein_coding	SLC6A9	1	HGNC:11056	OTTHUMG00000008294.4		2	112	120	23	228	241	14	258	414
chr1	44030437	44115913	85477	+	HAVANA	gene	ENSG00000230615.7	lncRNA	AL139220.2	2		OTTHUMG00000008300.9		0	22	27	1	17	15	0	25	22
chr1	44087958	44088477	520	-	HAVANA	gene	ENSG00000227163.2	processed_pseudogene	AL139220.1	1		OTTHUMG00000008302.2	pseudo_consens	0	0	0	0	0	0	0	0	0
chr1	44103306	44104703	1398	-	HAVANA	gene	ENSG00000271647.1	processed_pseudogene	KRT8P47	1	HGNC:44461	OTTHUMG00000184285.3	pseudo_consens	0	0	0	0	0	0	0	0	0
chr1	44117098	44117397	300	-	ENSEMBL	gene	ENSG00000239560.3	misc_RNA	RN7SL479P	3	HGNC:46495			0	0	0	0	0	0	0	0	0
chr1	44118821	44135140	16320	+	HAVANA	gene	ENSG00000171872.5	protein_coding	KLF17	2	HGNC:18830	OTTHUMG00000009664.4		0	1	1	0	2	1	0	2	2
chr1	44122153	44122512	360	-	HAVANA	gene	ENSG00000233514.1	processed_pseudogene	AL356653.1	2		OTTHUMG00000009626.1		2	5	6	3	16	13	1	4	11
chr1	44137821	44141631	3811	-	HAVANA	gene	ENSG00000283039.1	protein_coding	KLF18	2	HGNC:51793	OTTHUMG00000007489.5		0	0	0	0	0	0	0	0	0
chr1	44150594	44151753	1160	-	HAVANA	gene	ENSG00000226804.4	processed_pseudogene	AL359839.2	2		OTTHUMG00000007490.3		0	0	0	0	0	0	0	0	0
chr1	44153385	44153480	96	-	ENSEMBL	gene	ENSG00000200171.1	misc_RNA	AL359839.1	3				0	0	0	0	0	0	0	0	0
chr1	44155028	44155301	274	-	HAVANA	gene	ENSG00000238037.1	processed_pseudogene	OOSP1P1	2	HGNC:49240	OTTHUMG00000007491.2		0	0	0	0	0	0	0	0	0
chr1	44172506	44172719	214	-	HAVANA	gene	ENSG00000227994.1	processed_pseudogene	AL035417.1	2		OTTHUMG00000007576.2		0	0	0	0	0	0	0	0	0
chr1	44187943	44189049	1107	-	HAVANA	gene	ENSG00000271329.1	processed_pseudogene	AL035417.2	1		OTTHUMG00000184286.2	pseudo_consens	1	0	0	0	0	0	0	0	0
chr1	44213455	44220681	7227	+	HAVANA	gene	ENSG00000178028.14	protein_coding	DMAP1	2	HGNC:18291	OTTHUMG00000007577.5		394	676	719	638	673	798	302	530	732
chr1	44221070	44355260	134191	-	HAVANA	gene	ENSG00000117419.16	protein_coding	ERI3	2	HGNC:17276	OTTHUMG00000007637.7	overlapping_locus	322	532	636	458	650	637	525	416	561
chr1	44243408	44244273	866	-	HAVANA	gene	ENSG00000233602.1	lncRNA	ERI3-IT1	2	HGNC:41431	OTTHUMG00000037293.1	overlapping_locus	0	0	0	0	0	0	0	0	2
chr1	44390722	44390823	102	+	ENSEMBL	gene	ENSG00000199385.1	snRNA	RNU6-369P	3	HGNC:47332			0	0	0	0	0	0	0	0	0
chr1	44405194	44651724	246531	+	HAVANA	gene	ENSG00000187147.18	protein_coding	RNF220	2	HGNC:25552	OTTHUMG00000007697.8	ncRNA_host	490	1079	1142	715	1527	1631	565	985	1326
chr1	44545493	44545552	60	+	ENSEMBL	gene	ENSG00000263381.1	miRNA	MIR5584	3	HGNC:43507			0	0	0	0	0	0	0	0	0
chr1	44635238	44674481	39244	-	HAVANA	gene	ENSG00000126106.14	protein_coding	TMEM53	2	HGNC:26186	OTTHUMG00000007833.3		520	300	470	663	309	326	717	329	347
chr1	44674692	44725591	50900	+	HAVANA	gene	ENSG00000198520.12	protein_coding	ARMH1	1	HGNC:34345	OTTHUMG00000007834.10		42	57	46	69	18	24	46	43	41
chr1	44721786	44721902	117	-	ENSEMBL	gene	ENSG00000199377.1	snRNA	RNU5F-1	3	HGNC:10216			0	0	0	0	0	0	0	0	0
chr1	44731055	44731170	116	-	ENSEMBL	gene	ENSG00000200169.1	snRNA	RNU5D-1	3	HGNC:10214			0	0	0	0	0	0	0	0	0
chr1	44739818	44767767	27950	+	HAVANA	gene	ENSG00000142945.13	protein_coding	KIF2C	2	HGNC:6393	OTTHUMG00000008416.7		8	175	83	14	130	97	7	64	115
chr1	44759037	44775810	16774	-	HAVANA	gene	ENSG00000225721.5	lncRNA	AL592166.1	2		OTTHUMG00000008489.1		0	1	0	0	0	0	0	0	0
chr1	44775251	44778779	3529	+	HAVANA	gene	ENSG00000142937.12	protein_coding	RPS8	2	HGNC:10441	OTTHUMG00000008494.2	ncRNA_host	7267	27004	27123	9441	28710	26353	7089	17751	20797
chr1	44775864	44775943	80	+	ENSEMBL	gene	ENSG00000264294.1	snoRNA	SNORD55	3	HGNC:10205			0	0	0	0	0	0	0	0	0
chr1	44776490	44776593	104	+	ENSEMBL	gene	ENSG00000200913.1	snoRNA	SNORD46	3	HGNC:10186			0	0	0	0	0	0	0	0	0
chr1	44777843	44777912	70	+	ENSEMBL	gene	ENSG00000202031.1	snoRNA	SNORD38A	3	HGNC:30355			0	0	0	0	0	0	0	0	0
chr1	44778390	44778456	67	+	ENSEMBL	gene	ENSG00000207421.1	snoRNA	SNORD38B	3	HGNC:30356			0	0	0	0	0	0	0	0	0
chr1	44778390	44778458	69	+	ENSEMBL	gene	ENSG00000281859.1	snoRNA	SNORD38B	3	HGNC:30356			0	0	0	0	0	0	0	0	0
chr1	44780331	44780715	385	-	HAVANA	gene	ENSG00000234093.3	processed_pseudogene	RPS15AP11	1	HGNC:36707	OTTHUMG00000008492.2	pseudo_consens	0	0	0	1	0	0	0	0	0
chr1	44783585	44788170	4586	-	HAVANA	gene	ENSG00000142959.5	protein_coding	BEST4	2	HGNC:17106	OTTHUMG00000008488.2		1	2	5	8	4	9	3	6	5
chr1	44800377	44805990	5614	+	HAVANA	gene	ENSG00000173846.13	protein_coding	PLK3	2	HGNC:2154	OTTHUMG00000008491.3		207	432	436	56	706	950	160	337	661
chr1	44805913	44806675	763	-	HAVANA	gene	ENSG00000188396.3	protein_coding	TCTEX1D4	2	HGNC:32315	OTTHUMG00000008586.1		1	2	2	1	0	2	3	0	2
chr1	44808482	44815585	7104	+	HAVANA	gene	ENSG00000222009.8	protein_coding	BTBD19	2	HGNC:27145	OTTHUMG00000008493.3		40	168	134	71	231	239	50	108	307
chr1	44819844	44843253	23410	-	HAVANA	gene	ENSG00000117425.14	protein_coding	PTCH2	2	HGNC:9586	OTTHUMG00000008490.5	ncRNA_host	10	11	15	14	16	12	10	9	20
chr1	44819883	44819997	115	-	ENSEMBL	gene	ENSG00000202444.1	snRNA	RNU5E-6P	3	HGNC:42522			0	0	0	0	0	0	0	0	0
chr1	44843921	44844082	162	-	HAVANA	gene	ENSG00000226499.1	processed_pseudogene	AL136380.1	2		OTTHUMG00000008588.1		0	0	0	0	0	0	0	0	0
chr1	44850522	44986722	136201	-	HAVANA	gene	ENSG00000070785.17	protein_coding	EIF2B3	2	HGNC:3259	OTTHUMG00000008585.5		289	349	570	365	465	470	335	302	404
chr1	44932323	44932431	109	+	ENSEMBL	gene	ENSG00000253039.1	rRNA_pseudogene	RNA5SP47	3	HGNC:42823			0	0	0	0	0	0	0	0	0
chr1	44958557	44959395	839	+	HAVANA	gene	ENSG00000229815.1	processed_pseudogene	CCNB1IP1P1	1	HGNC:37693	OTTHUMG00000008582.1	pseudo_consens	0	0	0	0	0	0	0	0	0
chr1	44988234	44988725	492	-	HAVANA	gene	ENSG00000232369.1	processed_pseudogene	PPIAP35	1	HGNC:53659	OTTHUMG00000008583.1	overlapping_locus	0	0	0	0	0	0	0	0	0
chr1	44988705	44991834	3130	-	HAVANA	gene	ENSG00000268949.1	processed_pseudogene	MRPS17P1	2	HGNC:29734	OTTHUMG00000008584.2	overlapping_locus	0	0	0	0	0	0	0	0	0
chr1	45002540	45011324	8785	-	HAVANA	gene	ENSG00000126107.15	protein_coding	HECTD3	2	HGNC:26117	OTTHUMG00000008587.2		725	1055	1028	1091	1350	1552	633	807	1350
chr1	45010950	45015575	4626	+	HAVANA	gene	ENSG00000126088.14	protein_coding	UROD	2	HGNC:12591	OTTHUMG00000008949.7		1095	1259	2025	1508	1847	1825	1377	1260	1960
chr1	45016399	45306209	289811	-	HAVANA	gene	ENSG00000162415.7	protein_coding	ZSWIM5	2	HGNC:29299	OTTHUMG00000008950.3	overlapping_locus	5	27	13	15	22	21	9	11	14
chr1	45069977	45070429	453	-	HAVANA	gene	ENSG00000234315.1	processed_pseudogene	OSTCP5	1	HGNC:42867	OTTHUMG00000008966.1	overlapping_locus	0	0	0	0	0	0	0	0	0
chr1	45303910	45305619	1710	+	HAVANA	gene	ENSG00000281912.1	lncRNA	LINC01144	2	HGNC:49460	OTTHUMG00000189536.1		3	14	3	16	4	7	33	6	8
chr1	45326895	45328679	1785	+	HAVANA	gene	ENSG00000186603.6	protein_coding	HPDL	2	HGNC:28242	OTTHUMG00000007681.2		0	24	18	4	27	43	0	19	36
chr1	45329163	45340893	11731	-	HAVANA	gene	ENSG00000132781.18	protein_coding	MUTYH	1	HGNC:7527	OTTHUMG00000007682.11		120.02	210	167.74	137.06	222	239.97	99.57	180	203
chr1	45329262	45491155	161894	-	HAVANA	gene	ENSG00000288208.1	protein_coding	AL451136.1	2		OTTHUMG00000195938.1	overlapping_locus	3.36	0	3.48	3.52	0	8.34	3.94	0	0
chr1	45340052	45343973	3922	+	HAVANA	gene	ENSG00000132773.12	protein_coding	TOE1	2	HGNC:15954	OTTHUMG00000007678.3		120	183	208	140	285	236	136	147	292
chr1	45343883	45491163	147281	-	HAVANA	gene	ENSG00000070759.17	protein_coding	TESK2	2	HGNC:11732	OTTHUMG00000007680.3		112.62	329	181.78	217.42	299	317.69	166.49	139	116
chr1	45415020	45415344	325	+	HAVANA	gene	ENSG00000236872.1	processed_pseudogene	PPIAP36	1	HGNC:53660	OTTHUMG00000007679.1	pseudo_consens	0	0	0	0	0	0	0	0	0
chr1	45493866	45500079	6214	-	HAVANA	gene	ENSG00000280670.3	protein_coding	CCDC163	2	HGNC:27003	OTTHUMG00000007741.10		1	31	31	26	74	108	15	66	56
chr1	45500300	45513382	13083	+	HAVANA	gene	ENSG00000132763.15	protein_coding	MMACHC	1	HGNC:24525	OTTHUMG00000007742.6		322	180	248	758	171	126	957	189	284
chr1	45511036	45523047	12012	-	HAVANA	gene	ENSG00000117450.14	protein_coding	PRDX1	2	HGNC:9352	OTTHUMG00000007738.7		4921	9566	10749	5627	11905	11512	4413	6997	9075
chr1	45530927	45532139	1213	+	HAVANA	gene	ENSG00000234379.1	unprocessed_pseudogene	HMGB1P48	1	HGNC:39281	OTTHUMG00000007743.1	pseudo_consens	0	0	0	0	0	0	0	0	0
chr1	45550543	45570049	19507	+	HAVANA	gene	ENSG00000117448.13	protein_coding	AKR1A1	1	HGNC:380	OTTHUMG00000007740.4		2299	2833	3491	6015	3246	3057	4566	2317	2593
chr1	45580892	45580996	105	-	ENSEMBL	gene	ENSG00000281133.1	pseudogene	AL355480.3	3				0	0	0	0	0	0	0	0	0
chr1	45581219	45581321	103	-	ENSEMBL	gene	ENSG00000280836.1	pseudogene	AL355480.1	3				0	0	0	0	0	0	0	0	0
chr1	45583846	45618904	35059	+	HAVANA	gene	ENSG00000132780.17	protein_coding	NASP	1	HGNC:7644	OTTHUMG00000007826.5		729	1720	1451	926	1448	1444	654	1145	1364
chr1	45592722	45592814	93	-	ENSEMBL	gene	ENSG00000281112.1	pseudogene	AL355480.2	3				0	0	0	0	0	0	0	0	0
chr1	45605657	45605730	74	-	ENSEMBL	gene	ENSG00000281825.1	pseudogene	AL355480.4	3				0	0	0	0	0	0	0	0	0
chr1	45620044	45624057	4014	-	HAVANA	gene	ENSG00000159588.15	protein_coding	CCDC17	2	HGNC:26574	OTTHUMG00000007822.8		35	68	35	42	17	23	16	39	53
chr1	45627304	45688113	60810	-	HAVANA	gene	ENSG00000159592.11	protein_coding	GPBP1L1	2	HGNC:28843	OTTHUMG00000040990.3	overlapping_locus	1469	2557	2442	1593	2762	2698	1461	1718	2358
chr1	45645816	45646197	382	-	HAVANA	gene	ENSG00000225447.1	processed_pseudogene	RPS15AP10	1	HGNC:37001	OTTHUMG00000040992.1	overlapping_locus	0	1	0	0	0	0	0	0	0
chr1	45651039	45651826	788	-	HAVANA	gene	ENSG00000234329.1	processed_pseudogene	AL604028.2	1		OTTHUMG00000040991.1	overlapping_locus	1	5	1	4	1	4	1	0	1
chr1	45688181	45694436	6256	+	HAVANA	gene	ENSG00000159596.7	protein_coding	TMEM69	2	HGNC:28035	OTTHUMG00000040993.2		152	565	565	214	574	633	240	371	567
chr1	45694324	45750653	56330	-	HAVANA	gene	ENSG00000197429.11	protein_coding	IPP	2	HGNC:6108	OTTHUMG00000008004.4	overlapping_locus	86	145	119	118	115	126	91	73	116
chr1	45694684	45697075	2392	-	HAVANA	gene	ENSG00000230896.1	lncRNA	AL604028.1	2		OTTHUMG00000085067.1	overlapping_locus	2	7	6	7	6	5	6	3	5
chr1	45781277	45781957	681	+	HAVANA	gene	ENSG00000236111.5	processed_pseudogene	AL603882.1	1		OTTHUMG00000041627.1	pseudo_consens	0	0	0	0	0	0	0	0	0
chr1	45786987	46036122	249136	+	HAVANA	gene	ENSG00000086015.22	protein_coding	MAST2	2	HGNC:19035	OTTHUMG00000008007.7		288	934	803	565	903	1057	224	696	1060
chr1	45846994	45847594	601	-	HAVANA	gene	ENSG00000232467.2	processed_pseudogene	TMA16P2	1	HGNC:43781	OTTHUMG00000008005.2	pseudo_consens	0	0	0	0	0	0	0	0	0
chr1	46040140	46133036	92897	-	HAVANA	gene	ENSG00000117461.15	protein_coding	PIK3R3	2	HGNC:8981	OTTHUMG00000008096.4	overlapping_locus	80	326	269	110	312	254	249	295	359
chr1	46043661	46176488	132828	-	HAVANA	gene	ENSG00000278139.1	protein_coding	AL358075.4	2		OTTHUMG00000186753.1	overlapping_locus	0	0	0	0	0	0	0	0	0
chr1	46046818	46048368	1551	+	HAVANA	gene	ENSG00000226957.1	lncRNA	AL358075.1	2		OTTHUMG00000008097.1		0	0	0	0	0	0	0	0	0
chr1	46104950	46105175	226	+	HAVANA	gene	ENSG00000233114.2	processed_pseudogene	AL358075.3	1		OTTHUMG00000008095.2	pseudo_consens	0	0	0	0	0	0	0	0	0
chr1	46134531	46139081	4551	+	HAVANA	gene	ENSG00000227857.2	lncRNA	AL358075.2	2		OTTHUMG00000008098.1		0	0	0	0	0	0	0	1	0
chr1	46175073	46185962	10890	+	HAVANA	gene	ENSG00000117472.10	protein_coding	TSPAN1	2	HGNC:20657	OTTHUMG00000007602.2		65	49	148	44	35	145	77	148	481
chr1	46175486	46176478	993	-	HAVANA	gene	ENSG00000250719.1	protein_coding	P3R3URF	1	HGNC:53451	OTTHUMG00000007603.2	overlapping_locus	0	0	0	0	0	0	0	0	0
chr1	46188682	46220305	31624	-	HAVANA	gene	ENSG00000085998.14	protein_coding	POMGNT1	2	HGNC:19139	OTTHUMG00000007604.3		582	2094	2274	1086	1788	1955	884	1584	2009
chr1	46203334	46221256	17923	+	HAVANA	gene	ENSG00000171357.6	protein_coding	LURAP1	2	HGNC:32327	OTTHUMG00000007605.2		8	11	13	1	12	25	5	39	26
chr1	46246461	46278480	32020	+	HAVANA	gene	ENSG00000085999.13	protein_coding	RAD54L	1	HGNC:9826	OTTHUMG00000007772.10		7	63	27	11	77	59	7	45	78
chr1	46261196	46303608	42413	-	HAVANA	gene	ENSG00000132128.16	protein_coding	LRRC41	2	HGNC:16917	OTTHUMG00000007810.7		900	1497	1625	934	1794	2113	921	1098	1979
chr1	46303698	46316776	13079	+	HAVANA	gene	ENSG00000173660.12	protein_coding	UQCRH	2	HGNC:12590	OTTHUMG00000007813.4		1059	2421.15	3577	969	3280	3595	833	2082	2988
chr1	46340177	46365152	24976	+	HAVANA	gene	ENSG00000117481.10	protein_coding	NSUN4	2	HGNC:31802	OTTHUMG00000007808.4		298	455	544	320	801	652	302	408	688
chr1	46370586	46370955	370	+	HAVANA	gene	ENSG00000225779.1	processed_pseudogene	AL122001.1	2		OTTHUMG00000007809.1		0	0	0	0	0	0	0	0	0
chr1	46394317	46413848	19532	+	HAVANA	gene	ENSG00000117480.16	protein_coding	FAAH	2	HGNC:3553	OTTHUMG00000007811.3		560	161	185	827	153	202	695	211	259
chr1	46432129	46482493	50365	+	HAVANA	gene	ENSG00000232022.7	transcribed_unprocessed_pseudogene	FAAHP1	2	HGNC:50679	OTTHUMG00000007812.4		3	2	7	9	3	5	0	2	3
chr1	46446600	46451317	4718	-	HAVANA	gene	ENSG00000224863.3	lncRNA	LINC01398	2	HGNC:50678	OTTHUMG00000007814.5		0	0	0	0	0	0	0	0	0
chr1	46489836	46516216	26381	+	HAVANA	gene	ENSG00000197587.11	protein_coding	DMBX1	2	HGNC:19026	OTTHUMG00000007982.3		0	2	1	0	4	3	0	1	6
chr1	46532166	46543969	11804	-	HAVANA	gene	ENSG00000282881.2	protein_coding	TMEM275	2	HGNC:53938	OTTHUMG00000191600.2		0	0	0	0	0	0	0	0	0
chr1	46538611	46570255	31645	+	HAVANA	gene	ENSG00000269956.2	lncRNA	MKNK1-AS1	2	HGNC:44129	OTTHUMG00000184075.2		0	0	0	0	0	0	0	0	0
chr1	46545644	46551527	5884	-	HAVANA	gene	ENSG00000162456.9	protein_coding	KNCN	2	HGNC:26488	OTTHUMG00000007987.3		0	0	0	0	0	0	0	0	0
chr1	46557408	46616843	59436	-	HAVANA	gene	ENSG00000079277.21	protein_coding	MKNK1	1	HGNC:7110	OTTHUMG00000007983.8	overlapping_locus	324	523	520	419	951	1614	303	524	836
chr1	46607715	46616891	9177	-	HAVANA	gene	ENSG00000142961.14	protein_coding	MOB3C	2	HGNC:29800	OTTHUMG00000007989.2	overlapping_locus	259	521	459	257	761	1146	213	444	709
chr1	46632737	46673867	41131	-	HAVANA	gene	ENSG00000123472.12	protein_coding	ATPAF1	1	HGNC:18803	OTTHUMG00000007988.4	overlapping_locus	1158	897	1132	1771	821	905	1727	792	976
chr1	46665910	46666375	466	-	HAVANA	gene	ENSG00000233647.2	processed_pseudogene	NENFP1	1	HGNC:50298	OTTHUMG00000007990.2	overlapping_locus	0	0	0	0	0	0	0	0	0
chr1	46668855	46673594	4740	+	HAVANA	gene	ENSG00000186118.9	protein_coding	TEX38	1	HGNC:29589	OTTHUMG00000007991.4		0	2	0	0	0	0	0	0	1
chr1	46674036	46692098	18063	+	HAVANA	gene	ENSG00000228237.5	lncRNA	EFCAB14-AS1	1	HGNC:44108	OTTHUMG00000007993.1		0	0	0	0	0	0	0	0	0
chr1	46675159	46719114	43956	-	HAVANA	gene	ENSG00000159658.12	protein_coding	EFCAB14	2	HGNC:29051	OTTHUMG00000007992.6		978	2242	1996	1060	2572	2927	1287	2150	2982
chr1	46742329	46743133	805	+	HAVANA	gene	ENSG00000236476.2	processed_pseudogene	AL593856.1	1		OTTHUMG00000007994.2	pseudo_consens	0	0	0	0	0	0	0	0	0
chr1	46757838	46819413	61576	+	HAVANA	gene	ENSG00000142973.14	protein_coding	CYP4B1	1	HGNC:2644	OTTHUMG00000007984.9		3	0	0	0	0	0	0	1	0
chr1	46843095	46900437	57343	-	HAVANA	gene	ENSG00000154198.14	transcribed_unprocessed_pseudogene	CYP4Z2P	2	HGNC:24426	OTTHUMG00000008024.2		0	0	0	1.32	0	0	0	0	0
chr1	46891639	46892830	1192	+	HAVANA	gene	ENSG00000238145.2	processed_pseudogene	AL731892.1	1		OTTHUMG00000008021.2	pseudo_consens	0	0	0	0	0	0	0	0	0
chr1	46929177	46941484	12308	-	HAVANA	gene	ENSG00000187048.13	protein_coding	CYP4A11	2	HGNC:2642	OTTHUMG00000008020.4		12999.6	83.04	131.61	23673	261.73	79.82	21337.5	90	69.88
chr1	46967679	46967874	196	-	HAVANA	gene	ENSG00000259832.1	unprocessed_pseudogene	CYP4A26P	2	HGNC:39980	OTTHUMG00000172700.1		0	0	0	0	0	0	0	0	0
chr1	46994382	46994502	121	-	HAVANA	gene	ENSG00000261196.1	unprocessed_pseudogene	CYP4A43P	2	HGNC:42417	OTTHUMG00000172701.1		0	0	0	0	0	0	0	0	0
chr1	47000898	47001087	190	-	HAVANA	gene	ENSG00000261593.1	unprocessed_pseudogene	CYP4A27P	2	HGNC:42414	OTTHUMG00000172702.1		0	0	0	0	0	0	0	0	0
chr1	47002995	47003148	154	-	HAVANA	gene	ENSG00000261290.1	unprocessed_pseudogene	CYP4A44P	2	HGNC:42416	OTTHUMG00000172696.1		0	0	0	0	0	0	0	0	0
chr1	47023669	47050751	27083	+	HAVANA	gene	ENSG00000186377.8	protein_coding	CYP4X1	2	HGNC:20244	OTTHUMG00000008017.2		69	28	45	139	7	3	165	15	19
chr1	47067231	47118318	51088	+	HAVANA	gene	ENSG00000186160.5	protein_coding	CYP4Z1	2	HGNC:20583	OTTHUMG00000008019.2		4	0	0	11.68	0	0	8	1	0
chr1	47074778	47075979	1202	-	HAVANA	gene	ENSG00000225154.2	processed_pseudogene	AL450996.1	1		OTTHUMG00000008018.2	pseudo_consens	0	0	0	0	0	0	0	0	0
chr1	47096653	47179271	82619	-	HAVANA	gene	ENSG00000225506.2	lncRNA	CYP4A22-AS1	2	HGNC:43715	OTTHUMG00000007848.2	overlapping_locus	0	2	0	0	0	1	0	0	0
chr1	47137435	47149735	12301	+	HAVANA	gene	ENSG00000162365.12	protein_coding	CYP4A22	2	HGNC:20575	OTTHUMG00000007845.3		5622.42	81.96	46.39	9615.96	144.27	41.18	13911.5	69	54.12
chr1	47164510	47165920	1411	-	HAVANA	gene	ENSG00000225514.1	transcribed_processed_pseudogene	MTND1P34	2	HGNC:42090	OTTHUMG00000007846.1	overlapping_locus	0	0	0	0	0	0	0	0	0
chr1	47179250	47180339	1090	+	HAVANA	gene	ENSG00000224805.2	lncRNA	LINC00853	2	HGNC:43716	OTTHUMG00000007850.2		3	0	4	1	0	0	0	2	0
chr1	47183582	47191044	7463	-	HAVANA	gene	ENSG00000162366.8	protein_coding	PDZK1IP1	2	HGNC:16887	OTTHUMG00000007852.4		18	31	293	50	242	787	6	123	545
chr1	47216290	47232220	15931	-	HAVANA	gene	ENSG00000162367.11	protein_coding	TAL1	2	HGNC:11556	OTTHUMG00000007847.3		83	306	179	97	363	305	109	184	205
chr1	47225797	47230750	4954	+	HAVANA	gene	ENSG00000226252.1	lncRNA	AL135960.1	2		OTTHUMG00000007844.1		0	1	0	0	0	1	0	0	0
chr1	47250139	47314147	64009	-	HAVANA	gene	ENSG00000123473.15	protein_coding	STIL	1	HGNC:10879	OTTHUMG00000007851.4		6	77	58	30	117	97	16	22	91
chr1	47333797	47378839	45043	+	HAVANA	gene	ENSG00000162368.13	protein_coding	CMPK1	2	HGNC:18170	OTTHUMG00000007849.4		4107	4246	6278	5881	5639	5901	5283	4345	5655
chr1	47380928	47408477	27550	-	HAVANA	gene	ENSG00000225762.1	lncRNA	LINC01389	2	HGNC:50661	OTTHUMG00000007965.2		1	0	0	0	0	0	1	0	0
chr1	47416285	47418052	1768	+	HAVANA	gene	ENSG00000186790.6	protein_coding	FOXE3	2	HGNC:3808	OTTHUMG00000007954.2		0	0	0	0	0	0	0	1	0
chr1	47432133	47434641	2509	-	HAVANA	gene	ENSG00000237424.1	lncRNA	FOXD2-AS1	2	HGNC:44256	OTTHUMG00000007949.2		9	92	41	40	67	85	26	44	76
chr1	47436017	47440691	4675	+	HAVANA	gene	ENSG00000186564.5	protein_coding	FOXD2	2	HGNC:3803	OTTHUMG00000007950.1		6	24	15	13	17	25	14	30	30
chr1	47483698	47484162	465	-	HAVANA	gene	ENSG00000271355.1	processed_pseudogene	AL356458.1	1		OTTHUMG00000184287.1	pseudo_consens	0	0	0	0	0	0	0	0	0
chr1	47497894	47498341	448	-	HAVANA	gene	ENSG00000229554.2	processed_pseudogene	RPL21P24	1	HGNC:35702	OTTHUMG00000007964.2	pseudo_consens	0	0	0	0	0	0	0	0	0
chr1	47550196	47550753	558	+	HAVANA	gene	ENSG00000227883.1	processed_pseudogene	ATP6V0E1P4	1	HGNC:41938	OTTHUMG00000007966.1	pseudo_consens	0	0	0	0	0	0	0	0	0
chr1	47688463	47704029	15567	+	HAVANA	gene	ENSG00000227947.2	lncRNA	LINC01738	2	HGNC:52526	OTTHUMG00000007956.2		0	0	0	0	0	0	0	0	0
chr1	47760528	47997385	236858	-	HAVANA	gene	ENSG00000269113.4	protein_coding	TRABD2B	2	HGNC:44200	OTTHUMG00000007960.4	overlapping_locus	162	173	324.59	46	197	122	208	209	331
chr1	47761132	47765547	4416	-	HAVANA	gene	ENSG00000223814.1	lncRNA	AL691459.1	2		OTTHUMG00000007958.1	overlapping_locus	3	1	2.41	0	0	1	0	1	3
chr1	47818066	47820237	2172	+	HAVANA	gene	ENSG00000225028.1	lncRNA	AC096541.1	2		OTTHUMG00000007961.1		0	0	0	0	0	0	0	2	1
chr1	48050659	48091736	41078	+	HAVANA	gene	ENSG00000226133.6	lncRNA	LINC02794	2	HGNC:54318	OTTHUMG00000007952.2	overlapping_locus	0	0	0	0	0	0	0	0	0
chr1	48078787	48082196	3410	-	HAVANA	gene	ENSG00000231413.1	lncRNA	AL356289.1	2		OTTHUMG00000008050.1		0	0	0	0	0	0	0	0	0
chr1	48089368	48089634	267	+	HAVANA	gene	ENSG00000237180.1	processed_pseudogene	CYP46A4P	1	HGNC:42349	OTTHUMG00000007962.1	overlapping_locus	0	0	0	0	0	0	0	0	1
chr1	48096092	48182428	86337	-	HAVANA	gene	ENSG00000242267.6	transcribed_unprocessed_pseudogene	SKINT1L	2	HGNC:33993	OTTHUMG00000007955.4		0	1	3	0	2	1	1	2	1
chr1	48102068	48104736	2669	+	HAVANA	gene	ENSG00000279096.2	TEC	AL356289.2	2		OTTHUMG00000192115.1		0	0	0	0	0	0	0	0	0
chr1	48172972	48206857	33886	+	HAVANA	gene	ENSG00000223720.2	lncRNA	AL109659.1	2		OTTHUMG00000007957.2		0	0	0	0	0	0	0	0	0
chr1	48222685	48248644	25960	+	HAVANA	gene	ENSG00000117834.12	protein_coding	SLC5A9	2	HGNC:22146	OTTHUMG00000007959.6		277	60	152	752	46	37	275	76	161
chr1	48227888	48229561	1674	-	HAVANA	gene	ENSG00000272491.1	lncRNA	AL109659.2	2		OTTHUMG00000185781.1		2	15	10	8	7	15	0	11	14
chr1	48262230	48263179	950	-	HAVANA	gene	ENSG00000279214.1	TEC	AL109659.3	2		OTTHUMG00000191430.1		0	0	0	0	1	0	0	1	0
chr1	48295373	48472208	176836	-	HAVANA	gene	ENSG00000132122.12	protein_coding	SPATA6	2	HGNC:18309	OTTHUMG00000007794.5	overlapping_locus	27	179	173	39	145	166	52	132	163
chr1	48325080	48326123	1044	-	HAVANA	gene	ENSG00000224986.2	processed_pseudogene	PPP1R8P1	1	HGNC:9297	OTTHUMG00000007792.2	overlapping_locus	0	0	0	0	4	0	0	1	0
chr1	48344209	48344315	107	+	ENSEMBL	gene	ENSG00000206700.1	snRNA	RNU6-723P	3	HGNC:47686			0	0	0	0	0	0	0	0	0
chr1	48435967	48437223	1257	+	HAVANA	gene	ENSG00000235105.1	processed_pseudogene	AL356968.2	2		OTTHUMG00000007790.1		46	26.15	45.2	68.17	25	32	59.05	19.06	38
chr1	48447936	48448042	107	+	ENSEMBL	gene	ENSG00000223175.1	snRNA	RNU4-61P	3	HGNC:46997			0	0	0	0	0	0	0	0	0
chr1	48497263	48497736	474	-	HAVANA	gene	ENSG00000232514.1	processed_pseudogene	AL356968.1	1		OTTHUMG00000007791.1	pseudo_consens	0	0	0	0	0	0	0	0	0
chr1	48532854	50023954	1491101	-	HAVANA	gene	ENSG00000186094.17	protein_coding	AGBL4	2	HGNC:25892	OTTHUMG00000007793.6	overlapping_locus	1	0	0	5	0	0	13	1	1
chr1	48552991	48558106	5116	+	HAVANA	gene	ENSG00000287661.1	lncRNA	AL391844.1	2		OTTHUMG00000195723.1		0	0	0	0	0	0	0	0	0
chr1	48727519	48776969	49451	-	HAVANA	gene	ENSG00000162373.13	protein_coding	BEND5	2	HGNC:25668	OTTHUMG00000008153.4	overlapping_locus	10	29	24	14	20	27	6	13	12
chr1	48926021	48936734	10714	+	HAVANA	gene	ENSG00000286597.1	lncRNA	AL645507.1	2		OTTHUMG00000194541.1		0	0	0	0	0	0	0	0	0
chr1	49025595	49187585	161991	+	HAVANA	gene	ENSG00000229846.2	lncRNA	AC099788.1	2		OTTHUMG00000008154.2		0	0	0	0	0	0	0	0	0
chr1	49257411	49269285	11875	+	HAVANA	gene	ENSG00000230114.1	lncRNA	AGBL4-AS1	2	HGNC:41123	OTTHUMG00000008156.1		0	0	0	0	0	0	0	0	0
chr1	49374201	49472085	97885	-	HAVANA	gene	ENSG00000225623.1	lncRNA	AGBL4-IT1	2	HGNC:41482	OTTHUMG00000008155.1	overlapping_locus	0	0	0	0	0	0	0	0	0
chr1	49691262	49691523	262	-	HAVANA	gene	ENSG00000237478.2	processed_pseudogene	AL390023.1	2		OTTHUMG00000007800.2	overlapping_locus	0	0	0	0	0	0	0	0	0
chr1	49841821	49846400	4580	+	HAVANA	gene	ENSG00000215887.5	unprocessed_pseudogene	ZNF859P	1	HGNC:34507	OTTHUMG00000008273.2	pseudo_consens	0	0	0	0	0	0	0	0	0
chr1	49994318	49996218	1901	+	HAVANA	gene	ENSG00000279324.1	TEC	AL645730.1	2		OTTHUMG00000187049.1		0	0	0	0	0	0	0	0	0
chr1	50017092	50017503	412	+	HAVANA	gene	ENSG00000233595.2	processed_pseudogene	MTND2P29	2	HGNC:42130	OTTHUMG00000008274.2		0	0	0	0	0	0	0	0	0
chr1	50024029	50203786	179758	+	HAVANA	gene	ENSG00000162374.17	protein_coding	ELAVL4	2	HGNC:3315	OTTHUMG00000007877.5	overlapping_locus	0	9	3	1	1	2	1	1	2
chr1	50114937	50115282	346	+	HAVANA	gene	ENSG00000230828.1	processed_pseudogene	AL583843.1	2		OTTHUMG00000007880.1	overlapping_locus	0	0	0	0	0	0	0	0	0
chr1	50174306	50175868	1563	-	HAVANA	gene	ENSG00000237337.1	lncRNA	ELAVL4-AS1	2	HGNC:40210	OTTHUMG00000007879.1		14	0	2	11	1	0	11	1	0
chr1	50206084	50223127	17044	-	HAVANA	gene	ENSG00000233407.1	lncRNA	AL592182.1	2		OTTHUMG00000007882.1		0	0	0	0	0	0	0	0	0
chr1	50229662	50321192	91531	-	HAVANA	gene	ENSG00000284696.2	lncRNA	LINC02808	2	HGNC:54340	OTTHUMG00000192329.2		0	0	0	0	0	0	0	0	0
chr1	50252569	50258994	6426	+	HAVANA	gene	ENSG00000284645.1	lncRNA	AL592182.2	2		OTTHUMG00000192328.1		0	0	0	0	0	0	0	0	0
chr1	50326131	50327007	877	+	HAVANA	gene	ENSG00000234080.3	processed_pseudogene	AL596275.1	1		OTTHUMG00000007878.1	pseudo_consens	0	0	0	0	0	0	0	0	0
chr1	50398825	50399773	949	-	HAVANA	gene	ENSG00000229316.1	processed_pseudogene	HMGB1P45	1	HGNC:39277	OTTHUMG00000007881.1	pseudo_consens	0	0	0	0	0	0	0	0	0
chr1	50405430	50406024	595	-	HAVANA	gene	ENSG00000225671.2	processed_pseudogene	FCF1P6	1	HGNC:44618	OTTHUMG00000007883.2	pseudo_consens	0	0	0	0	0	0	0	0	0
chr1	50417550	50423443	5894	-	HAVANA	gene	ENSG00000142700.12	protein_coding	DMRTA2	2	HGNC:13908	OTTHUMG00000007884.4		0	0	0	0	1	0	0	1	0
chr1	50423609	50425316	1708	+	HAVANA	gene	ENSG00000284700.1	lncRNA	AL049637.1	2		OTTHUMG00000192331.1		0	0	0	0	0	0	0	0	0
chr1	50437028	50960267	523240	-	HAVANA	gene	ENSG00000185104.20	protein_coding	FAF1	2	HGNC:3578	OTTHUMG00000007930.7		346	786	997	478	836	824	464	579	820
chr1	50461469	50471150	9682	+	HAVANA	gene	ENSG00000225767.1	lncRNA	FAF1-AS1	2	HGNC:40228	OTTHUMG00000007927.1		0	0	0	0	0	0	0	0	0
chr1	50582404	50582511	108	+	ENSEMBL	gene	ENSG00000207194.1	snRNA	RNU6-1026P	3	HGNC:47989			0	0	0	0	0	0	0	0	0
chr1	50780340	50781150	811	+	HAVANA	gene	ENSG00000230585.2	processed_pseudogene	PHBP12	1	HGNC:39291	OTTHUMG00000007928.2	pseudo_consens	0	0	0	0	0	0	0	0	0
chr1	50846468	50846837	370	+	HAVANA	gene	ENSG00000237130.1	processed_pseudogene	MRPS6P2	1	HGNC:29781	OTTHUMG00000007929.1	pseudo_consens	0	0	0	0	0	0	0	0	0
chr1	50960745	50974634	13890	+	HAVANA	gene	ENSG00000123080.12	protein_coding	CDKN2C	2	HGNC:1789	OTTHUMG00000008046.4		28	270	134	74	158	145	47	193	199
chr1	51059837	51059905	69	+	ENSEMBL	gene	ENSG00000265538.1	miRNA	MIR4421	3	HGNC:41879			0	0	0	0	0	0	0	0	0
chr1	51060018	51060103	86	+	ENSEMBL	gene	ENSG00000275816.1	miRNA	MIR6500	3	HGNC:49935			0	0	0	0	0	0	0	0	0
chr1	51102221	51148086	45866	+	HAVANA	gene	ENSG00000204006.10	protein_coding	C1orf185	2	HGNC:28096	OTTHUMG00000008084.7	ncRNA_host	0	0	0	0	0	0	0	0	0
chr1	51107222	51107331	110	+	ENSEMBL	gene	ENSG00000200262.1	misc_RNA	AL162430.1	3				0	0	0	0	0	0	0	0	0
chr1	51157788	51158471	684	-	HAVANA	gene	ENSG00000213478.2	processed_pseudogene	CFL1P2	1	HGNC:1878	OTTHUMG00000008194.1	pseudo_consens	0	0	0	0	0	0	0	0	0
chr1	51195095	51235096	40002	-	HAVANA	gene	ENSG00000203356.2	lncRNA	LINC01562	2	HGNC:51335	OTTHUMG00000008195.1		0	0	0	0	1	0	2	0	0
chr1	51236273	51273447	37175	+	HAVANA	gene	ENSG00000123091.5	protein_coding	RNF11	2	HGNC:10056	OTTHUMG00000008190.3		1830	2789	3043	1532	3535	3386	1684	2226	2870
chr1	51250603	51251472	870	-	HAVANA	gene	ENSG00000233406.5	processed_pseudogene	AL162430.2	1		OTTHUMG00000008196.1	pseudo_consens	0	0	0	1	0	0	0	1	0
chr1	51264916	51266074	1159	-	HAVANA	gene	ENSG00000236434.2	lncRNA	AL162430.3	2		OTTHUMG00000008188.2		0	0	0	0	0	0	0	0	0
chr1	51287258	51345116	57859	-	HAVANA	gene	ENSG00000085831.15	protein_coding	TTC39A	2	HGNC:18657	OTTHUMG00000008193.5		8	262	472	12	222	253	5	221	375
chr1	51329654	51335324	5671	+	HAVANA	gene	ENSG00000261664.5	lncRNA	TTC39A-AS1	2	HGNC:40851	OTTHUMG00000008189.1		0	2	11	1	4	4	0	5	4
chr1	51354263	51519266	165004	-	HAVANA	gene	ENSG00000085832.17	protein_coding	EPS15	1	HGNC:3419	OTTHUMG00000008192.3		698	1332	1137	719	1523	1634	726	918	1229
chr1	51372270	51373224	955	+	HAVANA	gene	ENSG00000232027.2	processed_pseudogene	AL671986.1	1		OTTHUMG00000008235.2	pseudo_consens	0	0	0	0	0	0	0	0	0
chr1	51382308	51382414	107	+	ENSEMBL	gene	ENSG00000206595.1	snRNA	RNU6-877P	3	HGNC:47840			0	0	0	0	0	0	0	0	0
chr1	51461721	51463416	1696	+	HAVANA	gene	ENSG00000238140.1	lncRNA	AC104170.1	2		OTTHUMG00000008236.1		0	0	0	0	0	0	0	0	0
chr1	51518309	51561629	43321	+	HAVANA	gene	ENSG00000227070.1	lncRNA	EPS15-AS1	2	HGNC:40219	OTTHUMG00000008232.1		0	0	0	2	0	1	0	0	0
chr1	51538625	51538729	105	-	ENSEMBL	gene	ENSG00000252032.1	snRNA	RNU6-1281P	3	HGNC:48244			0	0	0	0	0	0	0	0	0
chr1	51561866	51594897	33032	-	HAVANA	gene	ENSG00000227742.2	transcribed_unitary_pseudogene	CALR4P	2	HGNC:35456	OTTHUMG00000008233.2		0	0	0	0	1	3	0	0	0
chr1	51577179	51798427	221249	+	HAVANA	gene	ENSG00000117859.19	protein_coding	OSBPL9	2	HGNC:16386	OTTHUMG00000008234.9	overlapping_locus	2239	2313.19	2437.72	1830	2281	2072	1827	1861	2803.82
chr1	51707138	51708137	1000	-	HAVANA	gene	ENSG00000236973.2	processed_pseudogene	GAPDHP51	1	HGNC:38557	OTTHUMG00000008961.2	pseudo_consens	0	0	0	0	0	0	0	0	0
chr1	51709062	51709940	879	+	HAVANA	gene	ENSG00000232846.1	processed_pseudogene	SLC25A6P3	1	HGNC:43852	OTTHUMG00000008962.1	overlapping_locus	0	0	0	0	0	0	0	0	0
chr1	51724775	51724896	122	-	ENSEMBL	gene	ENSG00000212624.1	snoRNA	AL050343.1	3				0	0	0	0	0	0	0	0	0
chr1	51789191	51878937	89747	-	HAVANA	gene	ENSG00000078618.21	protein_coding	NRDC	1	HGNC:7995	OTTHUMG00000008278.4	ncRNA_host	1254	2643	2362	1564	2771	2937	1465	2079	2491
chr1	51793934	51799154	5221	+	HAVANA	gene	ENSG00000266993.3	lncRNA	AL050343.2	2		OTTHUMG00000008380.6	overlapping_locus	1	1.81	5.28	4	10	1	6	13	13.18
chr1	51801028	51801307	280	+	HAVANA	gene	ENSG00000272175.1	lncRNA	AL050343.3	2		OTTHUMG00000185785.1		0	0	0	0	0	0	0	0	0
chr1	51836344	51836402	59	-	ENSEMBL	gene	ENSG00000283899.1	miRNA	MIR761	3	HGNC:37305			0	0	0	0	0	0	0	0	0
chr1	51859778	51860135	358	+	HAVANA	gene	ENSG00000230604.2	processed_pseudogene	TSEN15P2	1	HGNC:43963	OTTHUMG00000008626.2	pseudo_consens	0	0	0	0	0	0	0	0	0
chr1	51907956	51990700	82745	-	HAVANA	gene	ENSG00000169213.7	protein_coding	RAB3B	2	HGNC:9778	OTTHUMG00000008627.2		3	724	991	6	852	642	1	689	1329
chr1	51973410	51973535	126	+	ENSEMBL	gene	ENSG00000200839.1	rRNA_pseudogene	RNA5SP48	3	HGNC:42824			0	0	0	0	0	0	0	0	0
chr1	51980473	51980814	342	+	HAVANA	gene	ENSG00000229032.1	processed_pseudogene	AL445685.2	1		OTTHUMG00000008628.1	pseudo_consens	0	0	0	0	0	0	0	0	0
chr1	51995740	51996039	300	+	ENSEMBL	gene	ENSG00000264613.2	misc_RNA	RN7SL290P	3	HGNC:46306			0	0	0	0	0	0	0	0	0
chr1	52020131	52055191	35061	-	HAVANA	gene	ENSG00000117862.13	protein_coding	TXNDC12	2	HGNC:24626	OTTHUMG00000008629.7	overlapping_locus	742	1452.57	1631.98	728	1349.73	1414.6	705	1417.8	1514.03
chr1	52020153	52033350	13198	-	HAVANA	gene	ENSG00000285839.1	protein_coding	AL445685.3	2		OTTHUMG00000193360.1		0	7.81	0	0	0	0	0	0	0
chr1	52032103	52033810	1708	-	HAVANA	gene	ENSG00000198841.4	protein_coding	KTI12	2	HGNC:25160	OTTHUMG00000008630.2	overlapping_locus	112	302.62	363.02	115	409.27	413.4	104	266.2	324.97
chr1	52033391	52044279	10889	+	HAVANA	gene	ENSG00000223390.1	lncRNA	AL445685.1	2		OTTHUMG00000008631.1		1	0	0	0	1	5	0	0	0
chr1	52050918	52052683	1766	+	HAVANA	gene	ENSG00000228369.2	lncRNA	TXNDC12-AS1	2	HGNC:30008	OTTHUMG00000008632.2		0	0	0	0	0	0	0	0	0
chr1	52056199	52090716	34518	+	HAVANA	gene	ENSG00000134717.18	protein_coding	BTF3L4	2	HGNC:30547	OTTHUMG00000008960.3		403.39	925.84	1021.48	455.99	1181.34	1311.66	419.71	791.5	899.07
chr1	52142094	52346686	204593	+	HAVANA	gene	ENSG00000157077.14	protein_coding	ZFYVE9	2	HGNC:6775	OTTHUMG00000008061.2	overlapping_locus	204	494	386	337	498	491	334	281	495
chr1	52150104	52150419	316	+	ENSEMBL	gene	ENSG00000241745.3	misc_RNA	RN7SL788P	3	HGNC:46804			0	0	0	0	0	0	0	0	0
chr1	52160261	52160600	340	-	HAVANA	gene	ENSG00000228407.2	processed_pseudogene	AL139156.2	1		OTTHUMG00000008063.2	pseudo_consens	4	7	1	0	3	0	2	0	2
chr1	52162186	52163026	841	-	HAVANA	gene	ENSG00000223429.1	processed_pseudogene	AL139156.1	1		OTTHUMG00000008064.1	pseudo_consens	0	0	0	0	0	0	0	0	0
chr1	52179848	52180553	706	+	HAVANA	gene	ENSG00000224255.2	processed_pseudogene	PDCL3P6	1	HGNC:44507	OTTHUMG00000008058.2	overlapping_locus	0	0	0	0	0	0	0	0	0
chr1	52189916	52190309	394	-	HAVANA	gene	ENSG00000236004.2	processed_pseudogene	AL139156.3	1		OTTHUMG00000008059.2	pseudo_consens	0	0	0	0	0	0	0	0	0
chr1	52252062	52252773	712	-	HAVANA	gene	ENSG00000237663.2	processed_pseudogene	DNAJC19P7	1	HGNC:45070	OTTHUMG00000008060.2	pseudo_consens	0	0	0	0	0	0	0	0	0
chr1	52253621	52254176	556	+	HAVANA	gene	ENSG00000213735.2	processed_pseudogene	ANAPC10P1	1	HGNC:33976	OTTHUMG00000008062.1	overlapping_locus	1	0	0	0	3	0	0	0	1
chr1	52345723	52366193	20471	-	HAVANA	gene	ENSG00000154222.14	protein_coding	CC2D1B	2	HGNC:29386	OTTHUMG00000008102.6		491	640	780	331	955	1201	306	547	1061
chr1	52353487	52353877	391	+	HAVANA	gene	ENSG00000272100.1	lncRNA	AL513218.1	2		OTTHUMG00000185808.1		0	1	0	0	0	0	1	0	0
chr1	52365443	52367865	2423	+	HAVANA	gene	ENSG00000287078.1	lncRNA	AL513218.2	2		OTTHUMG00000195758.1		0	0	1	0	0	2	0	1	0
chr1	52368677	52369244	568	+	HAVANA	gene	ENSG00000224680.4	processed_pseudogene	PLA2G12AP1	1	HGNC:39248	OTTHUMG00000008103.2	pseudo_consens	0	0	0	1	2	2	0	5	0
chr1	52372829	52404423	31595	-	HAVANA	gene	ENSG00000085840.13	protein_coding	ORC1	2	HGNC:8487	OTTHUMG00000008104.5		10	32	34	18	65	58	14	16	34
chr1	52404602	52420836	16235	+	HAVANA	gene	ENSG00000134748.13	protein_coding	PRPF38A	2	HGNC:25930	OTTHUMG00000008199.3		339	789	685	400	829	718	382	480	679
chr1	52408282	52553487	145206	-	HAVANA	gene	ENSG00000134744.14	protein_coding	TUT4	1	HGNC:28981	OTTHUMG00000008200.7		315	788	586	401	623	719	448	450	615
chr1	52554818	52555273	456	+	HAVANA	gene	ENSG00000272371.1	lncRNA	AL591167.1	2		OTTHUMG00000185810.1		0	0	0	0	0	0	0	0	0
chr1	52573114	52573816	703	+	HAVANA	gene	ENSG00000236290.1	processed_pseudogene	EEF1GP7	1	HGNC:44562	OTTHUMG00000008321.1	pseudo_consens	0	0	0	0	0	0	0	0	0
chr1	52602371	52609051	6681	+	HAVANA	gene	ENSG00000116157.6	protein_coding	GPX7	2	HGNC:4559	OTTHUMG00000008322.2		28	75	133	93	257	281	68	166	272
chr1	52633168	52669683	36516	+	HAVANA	gene	ENSG00000182183.15	protein_coding	SHISAL2A	2	HGNC:28757	OTTHUMG00000008330.3		0	0	2	3	8	11	0	1	1
chr1	52684449	52698347	13899	-	HAVANA	gene	ENSG00000162377.6	protein_coding	COA7	2	HGNC:25716	OTTHUMG00000008505.4		820	672	728	531	846	717	568	419	739
chr1	52709122	52709442	321	+	HAVANA	gene	ENSG00000233664.1	processed_pseudogene	NDUFS5P3	1	HGNC:44041	OTTHUMG00000008506.1	pseudo_consens	0	0	0	0	0	0	0	0	0
chr1	52714399	52714695	297	+	ENSEMBL	gene	ENSG00000239640.3	misc_RNA	RN7SL62P	3	HGNC:46078			0	0	0	0	0	0	0	0	0
chr1	52726453	52827336	100884	+	HAVANA	gene	ENSG00000162378.13	protein_coding	ZYG11B	2	HGNC:25820	OTTHUMG00000008938.2	ncRNA_host	1005	988	815	869	982	1102	1556	772	974
chr1	52754322	52754462	141	+	ENSEMBL	gene	ENSG00000252018.1	snRNA	RNU2-30P	3	HGNC:48523			0	0	0	0	0	0	0	0	0
chr1	52772194	52772648	455	-	HAVANA	gene	ENSG00000228929.1	processed_pseudogene	RPS13P2	1	HGNC:36364	OTTHUMG00000008921.1	pseudo_consens	4	2	5	3	5	7	2	6	2
chr1	52805108	52805212	105	-	ENSEMBL	gene	ENSG00000206627.1	snRNA	RNU6-969P	3	HGNC:47932			0	0	0	0	0	0	0	0	0
chr1	52842511	52894998	52488	+	HAVANA	gene	ENSG00000203995.10	protein_coding	ZYG11A	2	HGNC:32058	OTTHUMG00000008923.5		31	71	70	44	24	9	18	17	22
chr1	52881216	52881730	515	-	HAVANA	gene	ENSG00000242391.2	lncRNA	AC099677.3	2		OTTHUMG00000008926.2		0	0	0	0	0	0	0	0	0
chr1	52895910	52927212	31303	-	HAVANA	gene	ENSG00000121310.17	protein_coding	ECHDC2	2	HGNC:23408	OTTHUMG00000008927.10	overlapping_locus	6712	3965	2476	11370	1313	1034	7545	3494	2190
chr1	52920422	52920596	175	+	HAVANA	gene	ENSG00000230953.2	processed_pseudogene	AC099677.1	2		OTTHUMG00000057523.2		0	0	0	0	0	0	0	0	0
chr1	52925249	52925423	175	-	HAVANA	gene	ENSG00000231866.2	processed_pseudogene	AC099677.2	1		OTTHUMG00000008929.2	overlapping_locus	0	0	0	0	0	0	0	0	0
chr1	52927276	53051698	124423	+	HAVANA	gene	ENSG00000116171.18	protein_coding	SCP2	1	HGNC:10606	OTTHUMG00000008936.6	overlapping_locus	10436.9	4236.88	5037.68	18945.9	3349.48	3519.67	22219.1	3544.59	3375.98
chr1	52928674	52928772	99	+	ENSEMBL	gene	ENSG00000264834.1	miRNA	AC099677.4	3				0	0	0	0	0	0	0	0	0
chr1	52934930	52935017	88	+	ENSEMBL	gene	ENSG00000266188.1	miRNA	AC099677.6	3				0	0	0	0	0	0	0	0	0
chr1	52940314	52940413	100	+	ENSEMBL	gene	ENSG00000265815.1	miRNA	AC099677.5	3				0	0	0	0	0	0	0	0	0
chr1	52943536	52943930	395	-	HAVANA	gene	ENSG00000237279.2	processed_pseudogene	H3P2	1	HGNC:43795	OTTHUMG00000008931.2	pseudo_consens	0	0	0	0	0	0	0	0	0
chr1	52993201	52993702	502	-	HAVANA	gene	ENSG00000236360.2	processed_pseudogene	AL445183.3	2		OTTHUMG00000008918.1		2	3	8	0	7	2	1	3	2
chr1	52994726	52996026	1301	+	HAVANA	gene	ENSG00000226147.1	processed_pseudogene	TUBBP10	2	HGNC:42344	OTTHUMG00000008919.1	overlapping_locus	63.12	36.12	8.32	42.09	5.52	4.33	26.87	6.41	6.02
chr1	53062052	53085501	23450	+	HAVANA	gene	ENSG00000174348.14	protein_coding	PODN	2	HGNC:23174	OTTHUMG00000008934.3		87	41	120	363	24	40	276	155	83
chr1	53069938	53085502	15565	-	HAVANA	gene	ENSG00000232993.1	lncRNA	AL445183.1	2		OTTHUMG00000008920.1	overlapping_locus	0	0	0	0	0	0	0	0	0
chr1	53073110	53073389	280	-	HAVANA	gene	ENSG00000227644.2	processed_pseudogene	HIGD1AP11	1	HGNC:43006	OTTHUMG00000008922.2	overlapping_locus	0	0	0	0	0	0	0	0	0
chr1	53087179	53142632	55454	-	HAVANA	gene	ENSG00000162383.12	protein_coding	SLC1A7	2	HGNC:10945	OTTHUMG00000008937.3		12	5	25	48	4	8	53	31	20
chr1	53114576	53118609	4034	+	HAVANA	gene	ENSG00000235563.1	lncRNA	AL445183.2	1		OTTHUMG00000008925.1		0	0	5	3	0	2	2	1	1
chr1	53180921	53186900	5980	+	HAVANA	gene	ENSG00000277397.1	unprocessed_pseudogene	AL606760.4	2		OTTHUMG00000187525.1		0	0	0	0	0	0	0	0	0
chr1	53196792	53214197	17406	+	HAVANA	gene	ENSG00000157184.7	protein_coding	CPT2	2	HGNC:2330	OTTHUMG00000008942.5		1535	752	1036	3570	783	835	3448	528	728
chr1	53209783	53213775	3993	-	HAVANA	gene	ENSG00000236723.2	lncRNA	AL606760.2	2		OTTHUMG00000008939.2		4	6	3	6	7	0	2	4	11
chr1	53214099	53220634	6536	-	HAVANA	gene	ENSG00000162384.14	protein_coding	CZIB	2	HGNC:26059	OTTHUMG00000008940.4		333	629	575	515	610	597	390	498	560
chr1	53220663	53224253	3591	+	HAVANA	gene	ENSG00000259818.1	lncRNA	AL606760.3	2		OTTHUMG00000175833.1		1	1	0	0	0	0	0	0	1
chr1	53226900	53238518	11619	-	HAVANA	gene	ENSG00000162385.11	protein_coding	MAGOH	2	HGNC:6815	OTTHUMG00000008932.2		329	465	536	270	596	512	274	402	431
chr1	53238550	53246482	7933	+	HAVANA	gene	ENSG00000226754.2	lncRNA	AL606760.1	1		OTTHUMG00000008941.5		8	8	5	11	13	7	16	6	6
chr1	53242364	53328469	86106	-	HAVANA	gene	ENSG00000157193.18	protein_coding	LRP8	1	HGNC:6700	OTTHUMG00000008924.46	overlapping_locus	1	451	275	4	696	637	0	358	455
chr1	53267935	53268601	667	+	HAVANA	gene	ENSG00000234578.1	lncRNA	AL355483.3	2		OTTHUMG00000008928.1		0	0	0	0	0	0	0	0	0
chr1	53288024	53289706	1683	+	HAVANA	gene	ENSG00000228838.1	lncRNA	AL355483.1	2		OTTHUMG00000008930.1		0	0	0	0	0	0	0	0	0
chr1	53304536	53307462	2927	+	HAVANA	gene	ENSG00000232762.1	lncRNA	AL355483.2	1		OTTHUMG00000008935.1		0	0	0	0	0	0	0	0	0
chr1	53328233	53336509	8277	+	HAVANA	gene	ENSG00000225675.2	lncRNA	LINC01771	2	HGNC:52561	OTTHUMG00000008948.2		0	0	1	0	0	0	0	0	0
chr1	53344031	53365473	21443	+	HAVANA	gene	ENSG00000285954.1	lncRNA	AC119428.2	2		OTTHUMG00000193201.1		0	0	0	0	0	0	0	0	0
chr1	53348488	53349233	746	-	HAVANA	gene	ENSG00000226938.1	lncRNA	AC119428.1	2		OTTHUMG00000008075.1		0	0	0	0	0	0	0	0	0
chr1	53366656	53368245	1590	-	HAVANA	gene	ENSG00000230138.2	lncRNA	LINC02812	2	HGNC:54344	OTTHUMG00000008077.2		0	1	0	0	1	1	1	0	0
chr1	53413149	53440020	26872	-	HAVANA	gene	ENSG00000236253.7	transcribed_processed_pseudogene	SLC25A3P1	1	HGNC:26869	OTTHUMG00000008078.3	pseudo_consens	0	0	0	0	0	0	0	0	0
chr1	53441268	53441346	79	-	HAVANA	gene	ENSG00000288527.1	processed_pseudogene	AL365445.1	2		OTTHUMG00000195961.1		0	0	0	0	0	0	0	0	0
chr1	53459399	53467488	8090	+	HAVANA	gene	ENSG00000143006.7	protein_coding	DMRTB1	2	HGNC:13913	OTTHUMG00000008080.1		0	0	0	0	0	0	0	0	0
chr1	53506237	53738106	231870	-	HAVANA	gene	ENSG00000174332.5	protein_coding	GLIS1	2	HGNC:29525	OTTHUMG00000008079.2	ncRNA_host	0	2	3	1	1	0	0	1	1
chr1	53688749	53688812	64	-	ENSEMBL	gene	ENSG00000239007.1	snRNA	RNU7-95P	3	HGNC:45629			0	0	0	0	0	0	0	0	0
chr1	53765478	53838463	72986	-	HAVANA	gene	ENSG00000058804.12	protein_coding	NDC1	2	HGNC:25525	OTTHUMG00000008073.2	ncRNA_host	212	598	623	234	455	469	244	415	588
chr1	53771018	53771153	136	-	ENSEMBL	gene	ENSG00000201003.1	snoRNA	AL049745.1	3				0	0	0	0	0	0	0	0	0
chr1	53841547	53841832	286	+	HAVANA	gene	ENSG00000229687.2	processed_pseudogene	AL049745.2	1		OTTHUMG00000008076.2	pseudo_consens	0	0	0	0	0	0	0	0	0
chr1	53851719	53889798	38080	-	HAVANA	gene	ENSG00000058799.15	protein_coding	YIPF1	2	HGNC:25231	OTTHUMG00000008074.9		430	692	762	401	810	728	450	777	766
chr1	53891239	53911086	19848	+	HAVANA	gene	ENSG00000211452.10	protein_coding	DIO1	2	HGNC:2883	OTTHUMG00000008435.5		3607	647	766	3438	148	54	4060	443	200
chr1	53916574	53945929	29356	-	HAVANA	gene	ENSG00000081870.11	protein_coding	HSPB11	2	HGNC:25019	OTTHUMG00000008408.4		128	289	305	176	315	324	180	218	293
chr1	53946085	53968168	22084	+	HAVANA	gene	ENSG00000116212.15	protein_coding	LRRC42	2	HGNC:28792	OTTHUMG00000008436.3		321	910	1072	392	1022	954	332	693	981
chr1	53974969	53976031	1063	-	HAVANA	gene	ENSG00000219102.3	processed_pseudogene	HNRNPA3P12	1	HGNC:48758	OTTHUMG00000008438.2	pseudo_consens	2	0	4	0	0	0	0	2	0
chr1	54007298	54018186	10889	-	HAVANA	gene	ENSG00000203985.11	protein_coding	LDLRAD1	2	HGNC:32069	OTTHUMG00000008433.2		1	1	2	0	0	0	0	3	0
chr1	54026681	54053504	26824	-	HAVANA	gene	ENSG00000116209.12	protein_coding	TMEM59	2	HGNC:1239	OTTHUMG00000008437.7	overlapping_locus	5249	6416	7297	5096	6619	6912	5236	5313	6048
chr1	54033126	54034880	1755	-	HAVANA	gene	ENSG00000280378.1	TEC	AL353898.3	2		OTTHUMG00000186557.1	overlapping_locus	6	5	2	3	1	2	1	0	1
chr1	54053584	54112519	58936	+	HAVANA	gene	ENSG00000116205.14	protein_coding	TCEANC2	2	HGNC:26494	OTTHUMG00000008434.6	overlapping_locus	55	242	226	94	268	309	83	126	178
chr1	54054079	54054154	76	+	ENSEMBL	gene	ENSG00000283749.1	miRNA	MIR4781	3	HGNC:41769			0	0	0	0	0	0	0	0	0
chr1	54089856	54090093	238	+	HAVANA	gene	ENSG00000225183.1	processed_pseudogene	AL353898.1	1		OTTHUMG00000008450.1	overlapping_locus	0	0	0	0	0	0	0	0	0
chr1	54099968	54100224	257	-	ENSEMBL	gene	ENSG00000279049.1	pseudogene	AL353898.2	3				0	0	0	0	0	0	0	0	0
chr1	54132686	54200073	67388	-	HAVANA	gene	ENSG00000256407.2	protein_coding	AL357673.1	2		OTTHUMG00000168203.2	overlapping_locus	2.35	3.42	0	2.89	0	4.19	0	4.23	1.78
chr1	54132968	54153770	20803	-	HAVANA	gene	ENSG00000157211.11	protein_coding	CDCP2	1	HGNC:27297	OTTHUMG00000155307.9	overlapping_locus	0	0	0	1	0	0	0	0	0
chr1	54137746	54142980	5235	+	HAVANA	gene	ENSG00000280425.2	lncRNA	AL357673.2	2		OTTHUMG00000167348.2		0	0	1	0	0	1	0	0	0
chr1	54169651	54200036	30386	-	HAVANA	gene	ENSG00000215883.10	protein_coding	CYB5RL	1	HGNC:32220	OTTHUMG00000008082.13	overlapping_locus	42.65	151.58	100	73.11	113	185.81	34	74.77	104.22
chr1	54184041	54225464	41424	+	HAVANA	gene	ENSG00000116221.15	protein_coding	MRPL37	1	HGNC:14034	OTTHUMG00000008118.6		1691	1846	2286	1500	1885	1851	1656	1311	2016
chr1	54225432	54413479	188048	-	HAVANA	gene	ENSG00000157216.15	protein_coding	SSBP3	2	HGNC:15674	OTTHUMG00000008264.5		587	1023	1054	566	943	917	582	1085	1272
chr1	54236440	54239063	2624	+	HAVANA	gene	ENSG00000198711.5	lncRNA	SSBP3-AS1	2	HGNC:32328	OTTHUMG00000008365.2		0	4	2	0	1	0	0	7	3
chr1	54285405	54287371	1967	+	HAVANA	gene	ENSG00000225632.1	lncRNA	AL161644.1	2		OTTHUMG00000008263.1		0	0	0	0	0	0	0	0	0
chr1	54416256	54420860	4605	+	HAVANA	gene	ENSG00000232245.1	lncRNA	AL035415.1	2		OTTHUMG00000008362.1		0	0	0	0	0	0	0	0	0
chr1	54514417	54517383	2967	+	HAVANA	gene	ENSG00000287582.1	lncRNA	AC099796.2	2		OTTHUMG00000194783.1		0	0	0	0	0	0	0	0	0
chr1	54516412	54517259	848	-	HAVANA	gene	ENSG00000235741.1	lncRNA	LINC02784	2	HGNC:54304	OTTHUMG00000008359.1		0	0	0	0	0	0	0	0	0
chr1	54524824	54524931	108	+	HAVANA	gene	ENSG00000237173.1	processed_pseudogene	AC099796.1	1		OTTHUMG00000008360.1	pseudo_consens	0	0	0	0	0	0	0	0	0
chr1	54536796	54537758	963	+	HAVANA	gene	ENSG00000227453.1	processed_pseudogene	HNRNPA1P63	1	HGNC:48793	OTTHUMG00000008361.1	pseudo_consens	0	0	0	0	0	0	0	0	0
chr1	54542257	54639192	96936	+	HAVANA	gene	ENSG00000162390.17	protein_coding	ACOT11	2	HGNC:18156	OTTHUMG00000009891.2		4	46	91	10	110	242	15	30	67
chr1	54609181	54623556	14376	-	HAVANA	gene	ENSG00000162391.12	protein_coding	FAM151A	2	HGNC:25032	OTTHUMG00000009888.3	overlapping_locus	246	9	13	496	4	6	392	4	2
chr1	54621477	54628438	6962	-	HAVANA	gene	ENSG00000230728.1	lncRNA	AL590093.1	2		OTTHUMG00000009889.1	overlapping_locus	0	0	0	0	0	0	0	0	0
chr1	54641754	54710266	68513	+	HAVANA	gene	ENSG00000184313.20	protein_coding	MROH7	2	HGNC:24802	OTTHUMG00000009890.7	overlapping_locus	6	17	2.23	66.49	13.71	23.07	23.27	1.87	8.33
chr1	54641786	54742308	100523	+	HAVANA	gene	ENSG00000271723.5	protein_coding	MROH7-TTC4	2	HGNC:49180	OTTHUMG00000185328.1	overlapping_locus	0	0	10.71	21.17	2.62	15.46	5.65	5.62	1.42
chr1	54715861	54742657	26797	+	HAVANA	gene	ENSG00000243725.7	protein_coding	TTC4	1	HGNC:12394	OTTHUMG00000009914.4	overlapping_locus	300	872	854.06	264.35	908.67	753.47	280.08	602.5	765.25
chr1	54756898	54764523	7626	-	HAVANA	gene	ENSG00000162396.6	protein_coding	PARS2	2	HGNC:30563	OTTHUMG00000009915.2		71	164	182	71	167	156	87	116	161
chr1	54779712	54801323	21612	-	HAVANA	gene	ENSG00000006555.11	protein_coding	TTC22	1	HGNC:26067	OTTHUMG00000009916.4		88	852	665	91	299	261	69	380	530
chr1	54792885	54794905	2021	+	HAVANA	gene	ENSG00000237453.1	lncRNA	AC096536.1	1		OTTHUMG00000009987.3		0	0	0	0	0	0	0	0	0
chr1	54806063	54842252	36190	+	HAVANA	gene	ENSG00000162398.11	protein_coding	LEXM	2	HGNC:26854	OTTHUMG00000009986.2		1	68	32	5	12	5	2	36	8
chr1	54849627	54887195	37569	-	HAVANA	gene	ENSG00000116133.13	protein_coding	DHCR24	2	HGNC:2859	OTTHUMG00000009989.17		16606	13088	13376	26817	11655	9081	24990	10063	14107
chr1	54874672	54883664	8993	+	HAVANA	gene	ENSG00000287724.1	lncRNA	AC096536.3	2		OTTHUMG00000195310.1		0	0	0	0	0	0	0	0	0
chr1	54886875	54888001	1127	+	HAVANA	gene	ENSG00000242396.1	lncRNA	AC096536.2	2		OTTHUMG00000009990.1	overlapping_locus	5.24	5	13	11	6	6	8	1	7
chr1	54887563	54888850	1288	+	HAVANA	gene	ENSG00000233203.6	lncRNA	DHCR24-DT	2	HGNC:53969	OTTHUMG00000009988.1	overlapping_locus	4.76	2	0	1	0	2	0	0	0
chr1	54974900	54980464	5565	-	HAVANA	gene	ENSG00000284601.1	lncRNA	AL590440.2	2		OTTHUMG00000192332.2		0	0	0	0	0	0	0	0	0
chr1	54980628	54992288	11661	+	HAVANA	gene	ENSG00000143001.5	protein_coding	TMEM61	2	HGNC:27296	OTTHUMG00000009991.2		1	1	17	1	8	19	1	14	20
chr1	54980950	54992274	11325	-	HAVANA	gene	ENSG00000233271.1	lncRNA	AL590440.1	2		OTTHUMG00000009992.1		0	0	0	0	0	0	0	0	0
chr1	54998933	55017172	18240	+	HAVANA	gene	ENSG00000162399.9	protein_coding	BSND	2	HGNC:16512	OTTHUMG00000008112.7		0	0	0	0	0	0	0	0	0
chr1	55039447	55064852	25406	+	HAVANA	gene	ENSG00000169174.11	protein_coding	PCSK9	2	HGNC:20001	OTTHUMG00000008136.2		400	1933	1253	1517	1278	587	1483	1305	1029
chr1	55066359	55215364	149006	-	HAVANA	gene	ENSG00000162402.14	protein_coding	USP24	2	HGNC:12623	OTTHUMG00000008135.6		468	1111	1045	705	1217	1339	637	944	1371
chr1	55217645	55324691	107047	+	HAVANA	gene	ENSG00000231090.2	lncRNA	MIR4422HG	2	HGNC:53113	OTTHUMG00000008214.2	overlapping_locus	0	0	2	0	0	0	0	0	0
chr1	55222379	55223372	994	+	HAVANA	gene	ENSG00000231095.1	processed_pseudogene	GYG1P3	1	HGNC:39711	OTTHUMG00000008215.1	overlapping_locus	0	0	0	0	0	0	0	0	0
chr1	55225641	55225723	83	+	ENSEMBL	gene	ENSG00000265822.1	miRNA	MIR4422	3	HGNC:41654			0	0	0	0	0	0	0	0	0
chr1	55329288	56070513	741226	+	HAVANA	gene	ENSG00000234810.4	lncRNA	AL603840.1	2		OTTHUMG00000008243.10	overlapping_locus	1	8	4	1	1	1	3	0	0
chr1	55367466	55368774	1309	+	HAVANA	gene	ENSG00000231900.3	processed_pseudogene	GOT2P1	1	HGNC:4434	OTTHUMG00000008216.2	pseudo_consens	0	0	0	0	0	0	0	0	0
chr1	55372710	55373316	607	-	HAVANA	gene	ENSG00000232198.2	processed_pseudogene	MTCO2P34	2	HGNC:52316	OTTHUMG00000008213.2		0	0	0	0	0	0	0	0	0
chr1	55376526	55376852	327	-	ENSEMBL	gene	ENSG00000199831.1	misc_RNA	RN7SKP291	3	HGNC:46015			0	0	0	0	0	0	0	0	0
chr1	55398514	55398620	107	+	ENSEMBL	gene	ENSG00000252162.1	snRNA	RNU6-830P	3	HGNC:47793			0	0	0	0	0	0	0	0	0
chr1	55484871	55484972	102	-	ENSEMBL	gene	ENSG00000272051.1	misc_RNA	AL109742.1	3				0	0	0	0	0	0	0	0	0
chr1	55868254	55950119	81866	+	HAVANA	gene	ENSG00000233079.3	lncRNA	LINC01755	2	HGNC:52543	OTTHUMG00000008245.3	overlapping_locus	0	1	0	0	0	0	0	0	0
chr1	55915603	55944980	29378	-	HAVANA	gene	ENSG00000230250.3	lncRNA	LINC01753	2	HGNC:52541	OTTHUMG00000008244.5	overlapping_locus	0	0	0	0	1	0	0	0	0
chr1	55938714	55939280	567	-	HAVANA	gene	ENSG00000227104.3	transcribed_unprocessed_pseudogene	PIGQP1	1	HGNC:45157	OTTHUMG00000129005.3	overlapping_locus	0	0	0	0	0	0	0	0	0
chr1	56145721	56155224	9504	+	HAVANA	gene	ENSG00000235612.1	lncRNA	AL353681.1	2		OTTHUMG00000008126.2		0	0	0	0	0	0	0	0	0
chr1	56154545	56477687	323143	-	HAVANA	gene	ENSG00000260971.4	lncRNA	AC119674.1	2		OTTHUMG00000175839.6	overlapping_locus	0	4.31	6	4.27	8.13	4.26	7	11.27	5.23
chr1	56173433	56524495	351063	-	HAVANA	gene	ENSG00000284686.1	protein_coding	AC119674.2	2		OTTHUMG00000192356.2	overlapping_locus	5.74	12.05	14.88	4.87	15.72	15.23	0	15.57	17.47
chr1	56207567	56208456	890	-	HAVANA	gene	ENSG00000229871.1	processed_pseudogene	RPSAP20	1	HGNC:35595	OTTHUMG00000008127.2	pseudo_consens	0	0	0	0	1	1	0	1	1
chr1	56414935	56417137	2203	+	HAVANA	gene	ENSG00000223956.3	lncRNA	LINC01767	2	HGNC:52557	OTTHUMG00000008128.8		286	19	38	289	23	6	343	45	14
chr1	56494761	56645301	150541	-	HAVANA	gene	ENSG00000162407.9	protein_coding	PLPP3	2	HGNC:9229	OTTHUMG00000008160.3	overlapping_locus	6733.26	6084.64	5609.12	5169.86	8585.15	6966.51	6515	3459.16	4468.3
chr1	56538452	56538911	460	+	HAVANA	gene	ENSG00000236776.1	processed_pseudogene	RPL21P23	1	HGNC:36205	OTTHUMG00000039625.1	pseudo_consens	0	0	0	0	0	0	0	0	0
chr1	56585612	56586242	631	-	HAVANA	gene	ENSG00000224980.1	processed_pseudogene	RPL23AP85	1	HGNC:51576	OTTHUMG00000008328.2	overlapping_locus	0	0	0	0	0	0	0	0	0
chr1	56619409	56619549	141	-	HAVANA	gene	ENSG00000225475.1	processed_pseudogene	AC099789.1	2		OTTHUMG00000008159.2	overlapping_locus	0	0	0	0	0	0	0	0	0
chr1	56645314	56715335	70022	+	HAVANA	gene	ENSG00000162409.11	protein_coding	PRKAA2	2	HGNC:9377	OTTHUMG00000008282.3		52	171	225	83	131	153	48	135	160
chr1	56718789	56819696	100908	-	HAVANA	gene	ENSG00000187889.13	protein_coding	FYB2	2	HGNC:27295	OTTHUMG00000008281.4		422	64	91	503	33	11	489	160	40
chr1	56823679	56826920	3242	-	HAVANA	gene	ENSG00000229913.1	lncRNA	AL360295.1	2		OTTHUMG00000008327.3		0	0	0	0	0	0	0	0	0
chr1	56854797	56918223	63427	+	HAVANA	gene	ENSG00000157131.11	protein_coding	C8A	2	HGNC:1352	OTTHUMG00000008306.2		10422	2689	2228	12389	551	177	14286	2296	873
chr1	56929207	56966140	36934	-	HAVANA	gene	ENSG00000021852.13	protein_coding	C8B	2	HGNC:1353	OTTHUMG00000008305.3		10478	5642	3148	18102	2342	655	13924	3949	1433
chr1	56963886	56996757	32872	+	HAVANA	gene	ENSG00000236341.1	lncRNA	AL161740.1	2		OTTHUMG00000056480.1		2	54	14	3	20	7	4	21	6
chr1	56994778	58546734	1551957	-	HAVANA	gene	ENSG00000173406.15	protein_coding	DAB1	2	HGNC:2661	OTTHUMG00000008391.7	overlapping_locus	52	19	6	143	10	13	137	28	13
chr1	57386576	57387450	875	+	HAVANA	gene	ENSG00000227935.1	lncRNA	AL390243.1	2		OTTHUMG00000010108.1		0	0	0	0	0	0	0	0	0
chr1	57605847	57606206	360	-	HAVANA	gene	ENSG00000236888.1	processed_pseudogene	RPS20P5	1	HGNC:36367	OTTHUMG00000010066.1	overlapping_locus	0	0	0	0	0	0	0	0	0
chr1	57860532	57880905	20374	+	HAVANA	gene	ENSG00000226759.8	lncRNA	DAB1-AS1	2	HGNC:49443	OTTHUMG00000008286.8		0	0	0	0	0	0	0	0	0
chr1	58047889	58049335	1447	-	HAVANA	gene	ENSG00000229887.4	transcribed_unprocessed_pseudogene	HNRNPA1P6	1	HGNC:5032	OTTHUMG00000010071.3	overlapping_locus	0	1	0	0	1	0	0	0	0
chr1	58056133	58056480	348	-	HAVANA	gene	ENSG00000223416.3	processed_pseudogene	RPS26P15	2	HGNC:35680	OTTHUMG00000010072.1	overlapping_locus	0	0	1	0	0	0	0	0	0
chr1	58060139	58080274	20136	+	HAVANA	gene	ENSG00000235038.1	lncRNA	AL445193.2	2		OTTHUMG00000010107.1		0	0	0	0	0	0	0	0	0
chr1	58084419	58084559	141	+	HAVANA	gene	ENSG00000230546.1	unprocessed_pseudogene	AL445193.1	2		OTTHUMG00000010065.1		0	0	0	0	0	0	0	0	0
chr1	58228682	58229003	322	-	HAVANA	gene	ENSG00000233216.1	processed_pseudogene	AL357373.1	1		OTTHUMG00000010069.1	overlapping_locus	0	0	0	0	0	0	0	0	0
chr1	58415384	58546802	131419	-	HAVANA	gene	ENSG00000162600.12	protein_coding	OMA1	2	HGNC:29661	OTTHUMG00000010068.7	overlapping_locus	233	200	245	323	168	180	358	145	186
chr1	58546168	58563897	17730	+	HAVANA	gene	ENSG00000286918.1	lncRNA	AL035411.3	2		OTTHUMG00000195807.1		0	0	0	0	0	0	0	0	0
chr1	58552913	58553333	421	-	HAVANA	gene	ENSG00000270209.1	processed_pseudogene	AL035411.2	1		OTTHUMG00000184289.1	pseudo_consens	0	0	0	0	0	0	0	0	0
chr1	58565631	58565932	302	-	ENSEMBL	gene	ENSG00000264128.2	misc_RNA	RN7SL713P	3	HGNC:46729			0	0	0	0	0	0	0	0	0
chr1	58575433	58577252	1820	-	HAVANA	gene	ENSG00000184292.7	protein_coding	TACSTD2	2	HGNC:11530	OTTHUMG00000010067.2		85	1120	3063	67	2519	3782	41	1909	2836
chr1	58630841	58631530	690	-	HAVANA	gene	ENSG00000185839.3	processed_pseudogene	AL035411.1	1		OTTHUMG00000010070.1	pseudo_consens	51	84	120	57	92	59	57	76	72
chr1	58643440	58700077	56638	-	HAVANA	gene	ENSG00000162601.11	protein_coding	MYSM1	2	HGNC:29401	OTTHUMG00000009533.4		274	717	465	304	629	740	184	386	609
chr1	58715609	58771295	55687	+	HAVANA	gene	ENSG00000283445.1	lncRNA	AL136985.3	2		OTTHUMG00000191617.1		0	1	1	0	3	7	0	2	6
chr1	58780791	58784047	3257	-	HAVANA	gene	ENSG00000177606.7	protein_coding	JUN	2	HGNC:6204	OTTHUMG00000008376.2		11579	8260	6189	3093	8143	6939	4034	6977	6059
chr1	58785128	58901109	115982	+	HAVANA	gene	ENSG00000234807.7	lncRNA	LINC01135	2	HGNC:49450	OTTHUMG00000008377.4		4	8	5	7	10	6	7	13	7
chr1	58812808	58813342	535	-	HAVANA	gene	ENSG00000272226.1	lncRNA	AL136985.2	2		OTTHUMG00000185812.1		0	2	0	1	1	0	0	4	0
chr1	58838448	58851254	12807	-	HAVANA	gene	ENSG00000231740.1	lncRNA	AL136985.1	1		OTTHUMG00000008374.1		0	0	0	0	0	0	0	0	0
chr1	58882868	58931897	49030	-	HAVANA	gene	ENSG00000232453.7	lncRNA	LINC02777	2	HGNC:54297	OTTHUMG00000008375.10		10	15	10	9	18	8	15	8	4
chr1	58933643	59240555	306913	+	HAVANA	gene	ENSG00000237352.4	lncRNA	LINC01358	2	HGNC:50589	OTTHUMG00000008373.23		1	9	12	0	24	21	2	4	7
chr1	58999676	59000494	819	+	HAVANA	gene	ENSG00000228121.1	processed_pseudogene	PHBP3	1	HGNC:8915	OTTHUMG00000008378.1	pseudo_consens	0	0	0	0	0	0	0	0	0
chr1	59054397	59056049	1653	-	HAVANA	gene	ENSG00000241042.1	lncRNA	AL592431.2	2		OTTHUMG00000008401.1	overlapping_locus	0	0	0	0	0	0	0	0	0
chr1	59055999	59078116	22118	-	HAVANA	gene	ENSG00000235215.2	lncRNA	AL592431.1	2		OTTHUMG00000008402.1	overlapping_locus	0	0	0	0	0	0	0	0	0
chr1	59131932	59296491	164560	-	HAVANA	gene	ENSG00000224609.8	lncRNA	AC093425.1	2		OTTHUMG00000008403.10		1	25	12	0	5	4	3	2	2
chr1	59289303	59289640	338	-	HAVANA	gene	ENSG00000270457.1	lncRNA	AC093424.1	2		OTTHUMG00000185112.1		0	1	0	0	0	0	0	0	0
chr1	59296638	59810647	514010	+	HAVANA	gene	ENSG00000172456.17	protein_coding	FGGY	1	HGNC:25610	OTTHUMG00000008424.16		322	525	526	857	241	135	589	196	154
chr1	59733227	59733296	70	-	ENSEMBL	gene	ENSG00000266150.1	miRNA	MIR4711	3	HGNC:41847			0	0	0	0	0	0	0	0	0
chr1	59754747	59789182	34436	-	HAVANA	gene	ENSG00000226883.1	lncRNA	AL035416.1	2		OTTHUMG00000008768.1		0	0	0	0	0	0	0	0	0
chr1	59814786	59876322	61537	+	HAVANA	gene	ENSG00000134709.12	protein_coding	HOOK1	2	HGNC:19884	OTTHUMG00000008990.4		1051	740	878	1400	290	269	944	536	510
chr1	59893308	59926773	33466	-	HAVANA	gene	ENSG00000134716.11	protein_coding	CYP2J2	2	HGNC:2634	OTTHUMG00000008991.5		2575	664	906	3440	313	193	3162	660	481
chr1	59974757	59975054	298	-	ENSEMBL	gene	ENSG00000265535.2	misc_RNA	RN7SL475P	3	HGNC:46491			0	0	0	0	0	0	0	0	0
chr1	59987269	60073770	86502	-	HAVANA	gene	ENSG00000162598.13	protein_coding	C1orf87	1	HGNC:28547	OTTHUMG00000008992.2		0	1	0	0	0	0	0	0	0
chr1	60097415	60097976	562	+	HAVANA	gene	ENSG00000229332.2	processed_pseudogene	PGBD4P8	2	HGNC:44075	OTTHUMG00000008993.2		0	0	0	0	0	0	0	0	0
chr1	60114875	60149784	34910	+	HAVANA	gene	ENSG00000238242.2	lncRNA	LINC02778	2	HGNC:54298	OTTHUMG00000008994.2		0	0	0	0	0	0	0	0	0
chr1	60515716	60640507	124792	-	HAVANA	gene	ENSG00000226476.6	lncRNA	LINC01748	2	HGNC:52535	OTTHUMG00000009978.20		0	2	2	0	0	1	0	3	1
chr1	60659631	60868009	208379	-	HAVANA	gene	ENSG00000231252.3	lncRNA	AC099792.1	2		OTTHUMG00000008422.6		0	1	1	0	0	0	0	3	0
chr1	60865259	61462788	597530	+	HAVANA	gene	ENSG00000162599.17	protein_coding	NFIA	1	HGNC:7784	OTTHUMG00000008618.11	overlapping_locus	1071	832	762	1392	570	519	1911	752	841
chr1	60912675	61056885	144211	-	HAVANA	gene	ENSG00000237928.6	lncRNA	NFIA-AS2	2	HGNC:40401	OTTHUMG00000008421.3		0	2	3	2	5	3	0	5	7
chr1	61248945	61253510	4566	-	HAVANA	gene	ENSG00000237853.6	lncRNA	NFIA-AS1	2	HGNC:40402	OTTHUMG00000040631.4		1	0	0	0	0	0	0	0	0
chr1	61481087	61533271	52185	+	HAVANA	gene	ENSG00000284808.1	lncRNA	AC099791.3	2		OTTHUMG00000192357.1		0	0	0	0	0	0	0	0	0
chr1	61588049	61589904	1856	-	HAVANA	gene	ENSG00000287224.1	lncRNA	AC099791.4	2		OTTHUMG00000194275.1		0	0	0	0	0	0	0	0	0
chr1	61654194	61654908	715	+	HAVANA	gene	ENSG00000223920.2	processed_pseudogene	AC099791.1	1		OTTHUMG00000008465.2	pseudo_consens	0	0	0	0	0	0	0	0	0
chr1	61681046	61725423	44378	-	HAVANA	gene	ENSG00000162604.12	protein_coding	TM2D1	1	HGNC:24142	OTTHUMG00000008466.6		167	521	638	217	659	733	176	376	483
chr1	61741998	61742424	427	-	HAVANA	gene	ENSG00000271200.1	lncRNA	AC099791.2	2		OTTHUMG00000185115.1		1	0	1	1	0	0	0	0	2
chr1	61742406	62178675	436270	+	HAVANA	gene	ENSG00000132849.20	protein_coding	PATJ	2	HGNC:28881	OTTHUMG00000008560.10	overlapping_locus	449	826	851	445	582	546	508	550	803
chr1	61816419	61816522	104	+	ENSEMBL	gene	ENSG00000200575.1	snRNA	RNU6-414P	3	HGNC:47377			0	0	0	0	0	0	0	0	0
chr1	61852499	61852602	104	+	ENSEMBL	gene	ENSG00000212360.1	snRNA	RNU6-1177P	3	HGNC:48140			0	0	0	0	0	0	0	0	0
chr1	62038842	62039111	270	+	HAVANA	gene	ENSG00000236646.1	processed_pseudogene	LAMTOR5P1	1	HGNC:31854	OTTHUMG00000008916.2	overlapping_locus	0	0	1	0	0	0	0	0	0
chr1	62072448	62072741	294	+	ENSEMBL	gene	ENSG00000242860.3	misc_RNA	RN7SL180P	3	HGNC:46196			0	0	0	0	0	0	0	0	0
chr1	62078786	62078859	74	+	ENSEMBL	gene	ENSG00000263908.1	miRNA	MIR3116-1	3	HGNC:38200			0	0	0	0	0	0	0	0	0
chr1	62078789	62078856	68	-	ENSEMBL	gene	ENSG00000283690.1	miRNA	MIR3116-2	3	HGNC:38318			0	0	0	0	0	0	0	0	0
chr1	62189131	62189953	823	+	HAVANA	gene	ENSG00000234204.1	processed_pseudogene	PIGPP2	1	HGNC:45154	OTTHUMG00000008913.1	pseudo_consens	0	0	0	0	0	0	0	0	0
chr1	62190522	62190926	405	+	HAVANA	gene	ENSG00000234088.1	processed_pseudogene	RPS15AP7	1	HGNC:35648	OTTHUMG00000008912.1	pseudo_consens	0	0	0	0	0	0	0	0	0
chr1	62194849	62212328	17480	+	HAVANA	gene	ENSG00000240563.2	protein_coding	L1TD1	2	HGNC:25595	OTTHUMG00000008914.2	ncRNA_host	0	2	4	1	1	1	0	3	4
chr1	62208136	62208442	307	-	HAVANA	gene	ENSG00000237227.1	processed_pseudogene	AL162739.2	1		OTTHUMG00000008915.1	pseudo_consens	0	0	0	0	0	0	0	0	0
chr1	62211557	62211666	110	+	ENSEMBL	gene	ENSG00000200174.1	misc_RNA	AL162739.1	3				0	0	0	0	0	0	0	0	0
chr1	62236165	62319434	83270	-	HAVANA	gene	ENSG00000132854.19	protein_coding	KANK4	2	HGNC:27263	OTTHUMG00000008971.2	ncRNA_host	24	42	33	172	74	51	85	25	133
chr1	62298149	62298256	108	-	ENSEMBL	gene	ENSG00000201153.1	snRNA	RNU6-371P	3	HGNC:47334			0	0	0	0	0	0	0	0	0
chr1	62436297	62451804	15508	+	HAVANA	gene	ENSG00000162607.13	protein_coding	USP1	2	HGNC:12607	OTTHUMG00000008972.5		450	509	496	371	845	742	281	377	551
chr1	62454298	62688386	234089	-	HAVANA	gene	ENSG00000116641.18	protein_coding	DOCK7	2	HGNC:19190	OTTHUMG00000013131.10	overlapping_locus	267	813	953	308	829	977	271	633	1055
chr1	62530636	62530873	238	+	HAVANA	gene	ENSG00000270549.1	processed_pseudogene	AL451044.1	1		OTTHUMG00000184290.1	pseudo_consens	0	0	0	0	0	0	0	0	0
chr1	62597520	62606313	8794	+	HAVANA	gene	ENSG00000132855.5	protein_coding	ANGPTL3	2	HGNC:491	OTTHUMG00000009146.3		16539	869	1740	16339	251	81	16733	868	510
chr1	62607766	62609584	1819	+	HAVANA	gene	ENSG00000278967.1	TEC	AL138847.2	2		OTTHUMG00000187053.1		297	17	28	288	4	3	276	20	18
chr1	62641122	62641667	546	-	HAVANA	gene	ENSG00000213703.2	processed_pseudogene	AL138847.1	1		OTTHUMG00000009137.1	overlapping_locus	0	0	0	0	0	0	0	0	0
chr1	62688482	62710694	22213	+	HAVANA	gene	ENSG00000235545.1	lncRNA	AC103923.1	1		OTTHUMG00000009136.1		1	13	6	0	5	5	2	1	2
chr1	62784132	62865516	81385	+	HAVANA	gene	ENSG00000125703.15	protein_coding	ATG4C	2	HGNC:16040	OTTHUMG00000009142.5		116	353	378	194	331	429	177	234	250
chr1	62896009	62901639	5631	+	HAVANA	gene	ENSG00000234318.1	lncRNA	AC099794.1	2		OTTHUMG00000057525.1		0	0	0	1	0	0	1	0	0
chr1	62905180	62905482	303	+	HAVANA	gene	ENSG00000237163.1	processed_pseudogene	AC099794.2	2		OTTHUMG00000009139.1		0	0	0	0	0	0	0	0	0
chr1	62975751	63022504	46754	-	HAVANA	gene	ENSG00000229537.7	lncRNA	LINC01739	1	HGNC:52527	OTTHUMG00000009147.3		0	0	0	0	0	0	0	0	0
chr1	63011197	63018614	7418	+	HAVANA	gene	ENSG00000286455.1	lncRNA	AL162400.3	2		OTTHUMG00000194599.1		0	0	0	0	0	0	0	0	0
chr1	63024207	63025658	1452	+	HAVANA	gene	ENSG00000227485.1	lncRNA	AL162400.1	2		OTTHUMG00000009148.1		0	0	0	0	0	0	0	0	0
chr1	63078081	63079031	951	-	HAVANA	gene	ENSG00000229225.1	lncRNA	AL162400.2	2		OTTHUMG00000013351.1		0	0	0	0	0	0	0	0	0
chr1	63139250	63163153	23904	+	HAVANA	gene	ENSG00000203605.3	lncRNA	AC096543.1	2		OTTHUMG00000009144.1		0	0	0	0	0	0	0	0	0
chr1	63159083	63317274	158192	-	HAVANA	gene	ENSG00000224209.8	lncRNA	LINC00466	2	HGNC:27294	OTTHUMG00000009143.28	ncRNA_host	0	0	0	0	0	0	0	0	0
chr1	63186336	63186450	115	-	ENSEMBL	gene	ENSG00000252259.1	rRNA_pseudogene	RNA5SP49	3	HGNC:42825			0	0	0	0	0	0	0	0	0
chr1	63249920	63251771	1852	+	HAVANA	gene	ENSG00000228734.2	lncRNA	AC096543.2	2		OTTHUMG00000009145.2		0	0	0	0	0	0	0	0	0
chr1	63262113	63262707	595	+	HAVANA	gene	ENSG00000223683.1	processed_pseudogene	RPSAP65	1	HGNC:51914	OTTHUMG00000013352.1	pseudo_consens	0	0	0	0	0	0	0	0	0
chr1	63320884	63324441	3558	-	HAVANA	gene	ENSG00000230798.5	lncRNA	FOXD3-AS1	2	HGNC:40241	OTTHUMG00000009138.1		0	3	2	0	0	0	0	12	4
chr1	63322567	63325128	2562	+	HAVANA	gene	ENSG00000187140.6	protein_coding	FOXD3	2	HGNC:3804	OTTHUMG00000009141.2		0	8	2	0	8	5	0	30	23
chr1	63326925	63326984	60	-	ENSEMBL	gene	ENSG00000275836.1	miRNA	MIR6068	3	HGNC:50261			0	0	0	0	0	0	0	0	0
chr1	63338263	63338372	110	+	ENSEMBL	gene	ENSG00000252784.1	misc_RNA	AL049636.2	3				0	0	0	0	0	0	0	0	0
chr1	63359823	63361179	1357	-	HAVANA	gene	ENSG00000236674.1	processed_pseudogene	AL049636.1	1		OTTHUMG00000013350.1	pseudo_consens	0	0	0	0	0	0	0	0	0
chr1	63367575	63438553	70979	+	HAVANA	gene	ENSG00000088035.18	protein_coding	ALG6	2	HGNC:23157	OTTHUMG00000009140.9		114	160	193	139	169	208	189	149	161
chr1	63440770	63593721	152952	-	HAVANA	gene	ENSG00000142856.16	protein_coding	ITGB3BP	2	HGNC:6157	OTTHUMG00000013364.12	ncRNA_host	26	111	94	36	93	116	32	69	96
chr1	63487957	63508204	20248	+	HAVANA	gene	ENSG00000286429.1	lncRNA	BX004807.1	2		OTTHUMG00000194270.1		0	0	0	0	0	0	0	0	0
chr1	63523372	63572693	49322	+	HAVANA	gene	ENSG00000203965.13	protein_coding	EFCAB7	2	HGNC:29379	OTTHUMG00000008983.3	overlapping_locus	10	47	62	42	79	74	20	48	70
chr1	63529613	63529898	286	-	ENSEMBL	gene	ENSG00000264271.2	misc_RNA	RN7SL488P	3	HGNC:46504			0	0	0	0	0	0	0	0	0
chr1	63536711	63536770	60	-	ENSEMBL	gene	ENSG00000251720.1	snRNA	RNU7-123P	3	HGNC:45657			0	0	0	0	0	0	0	0	0
chr1	63547082	63550636	3555	+	HAVANA	gene	ENSG00000116652.6	lncRNA	DLEU2L	2	HGNC:13225	OTTHUMG00000008984.3	overlapping_locus	0	6	4	3	1	3	1	0	2
chr1	63548977	63549112	136	-	ENSEMBL	gene	ENSG00000276884.1	misc_RNA	AL109925.3	3				0	0	0	0	0	0	0	0	0
chr1	63549133	63549216	84	-	ENSEMBL	gene	ENSG00000278287.1	misc_RNA	AL109925.6	3				0	0	0	0	0	0	0	0	0
chr1	63549227	63549284	58	-	ENSEMBL	gene	ENSG00000277565.1	misc_RNA	AL109925.4	3				0	0	0	0	0	0	0	0	0
chr1	63549294	63549366	73	-	ENSEMBL	gene	ENSG00000275823.1	misc_RNA	AL109925.2	3				0	0	0	0	0	0	0	0	0
chr1	63549374	63549463	90	-	ENSEMBL	gene	ENSG00000277689.1	misc_RNA	AL109925.5	3				0	0	0	0	0	0	0	0	0
chr1	63549489	63549608	120	-	ENSEMBL	gene	ENSG00000274199.1	misc_RNA	AL109925.1	3				0	0	0	0	0	0	0	0	0
chr1	63593411	63660245	66835	+	HAVANA	gene	ENSG00000079739.17	protein_coding	PGM1	2	HGNC:8905	OTTHUMG00000008968.5	ncRNA_host	4843	2868	3642	5804	1845	1439	6532	1772	2492
chr1	63655743	63656047	305	+	ENSEMBL	gene	ENSG00000244256.3	misc_RNA	RN7SL130P	3	HGNC:46146			6	0	0	0	0	3	1	0	0
chr1	63774017	64181498	407482	+	HAVANA	gene	ENSG00000185483.12	protein_coding	ROR1	2	HGNC:10256	OTTHUMG00000009022.2		8	19	43	11	39	80	6	46	78
chr1	63788721	63789304	584	-	HAVANA	gene	ENSG00000177452.7	processed_pseudogene	AL161742.1	1		OTTHUMG00000009020.1	pseudo_consens	0	0	0	0	0	0	0	0	0
chr1	63843196	63843685	490	-	HAVANA	gene	ENSG00000228056.3	processed_pseudogene	CFL1P3	1	HGNC:1879	OTTHUMG00000009021.1	pseudo_consens	0	0	0	0	0	0	0	0	0
chr1	64028894	64029000	107	-	ENSEMBL	gene	ENSG00000207190.1	snRNA	RNU6-809P	3	HGNC:47772			0	0	0	0	0	0	0	0	0
chr1	64066640	64066741	102	-	ENSEMBL	gene	ENSG00000200508.1	misc_RNA	AL138793.1	3				0	0	0	0	0	0	0	0	0
chr1	64094442	64171297	76856	-	HAVANA	gene	ENSG00000223949.7	lncRNA	ROR1-AS1	2	HGNC:40508	OTTHUMG00000009024.3		0	32	8	1	101	88	0	16	54
chr1	64186791	64192685	5895	+	HAVANA	gene	ENSG00000284928.1	lncRNA	AL445205.1	2		OTTHUMG00000192360.1		1	0	0	0	4	4	1	0	4
chr1	64203627	64267368	63742	+	HAVANA	gene	ENSG00000177414.13	protein_coding	UBE2U	2	HGNC:28559	OTTHUMG00000009023.6		0	0	0	0	0	0	0	0	0
chr1	64384398	64384459	62	-	ENSEMBL	gene	ENSG00000238653.1	snRNA	RNU7-62P	3	HGNC:34158			0	0	0	0	0	0	0	0	0
chr1	64470129	64693058	222930	+	HAVANA	gene	ENSG00000158966.16	protein_coding	CACHD1	2	HGNC:29314	OTTHUMG00000009030.7	ncRNA_host	38	185	190	130	275	238	69	215	207
chr1	64579847	64579923	77	+	ENSEMBL	gene	ENSG00000264470.1	miRNA	MIR4794	3	HGNC:41829			0	0	0	0	0	0	0	0	0
chr1	64745095	64833232	88138	+	HAVANA	gene	ENSG00000162437.14	protein_coding	RAVER2	2	HGNC:25577	OTTHUMG00000009102.5		18	179	151	40	323	316	39	176	159
chr1	64833229	65067754	234526	-	HAVANA	gene	ENSG00000162434.13	protein_coding	JAK1	2	HGNC:6190	OTTHUMG00000009310.7	overlapping_locus	1930	6946	4685	2070	11372	9073	2538	5363	7901
chr1	64918443	64918683	241	+	HAVANA	gene	ENSG00000234784.2	processed_pseudogene	AL606517.2	1		OTTHUMG00000009303.2	pseudo_consens	0	0	0	0	0	0	0	0	0
chr1	64941979	64942365	387	+	HAVANA	gene	ENSG00000233877.2	processed_pseudogene	AL606517.1	1		OTTHUMG00000009305.2	pseudo_consens	0	0	0	0	0	0	0	0	0
chr1	64972225	65002489	30265	-	HAVANA	gene	ENSG00000226891.9	lncRNA	LINC01359	2	HGNC:50591	OTTHUMG00000009307.18	overlapping_locus	2	11	1	2	4	8	1	2	5
chr1	64984608	64986087	1480	-	HAVANA	gene	ENSG00000185031.6	processed_pseudogene	SLC2A3P2	1	HGNC:31074	OTTHUMG00000009309.2	overlapping_locus	1	0	0	0	0	0	0	0	0
chr1	65003470	65004087	618	-	HAVANA	gene	ENSG00000272506.1	lncRNA	AL357078.2	2		OTTHUMG00000185817.1		0	0	0	0	1	0	0	0	0
chr1	65022968	65023074	107	-	ENSEMBL	gene	ENSG00000212257.1	snRNA	RNU6-1176P	3	HGNC:48139			0	0	0	0	0	0	0	0	0
chr1	65057755	65057842	88	-	ENSEMBL	gene	ENSG00000265996.1	miRNA	MIR3671	3	HGNC:38925			0	0	0	0	0	0	0	0	0
chr1	65058434	65058508	75	-	ENSEMBL	gene	ENSG00000199135.1	miRNA	MIR101-1	3	HGNC:31488			0	0	0	0	0	0	0	0	0
chr1	65077413	65078131	719	-	HAVANA	gene	ENSG00000235804.2	processed_pseudogene	AL357078.1	1		OTTHUMG00000009306.2	pseudo_consens	0	0	0	0	0	0	0	0	0
chr1	65092392	65092614	223	-	HAVANA	gene	ENSG00000234496.2	processed_pseudogene	MRPS21P1	1	HGNC:29748	OTTHUMG00000009308.2	pseudo_consens	0	0	0	0	0	0	0	0	0
chr1	65147549	65232145	84597	+	HAVANA	gene	ENSG00000162433.15	protein_coding	AK4	2	HGNC:363	OTTHUMG00000009033.3	overlapping_locus	3951.14	2303.26	3130.2	5179.9	1488.52	1341.38	4727.98	1928.87	2289.36
chr1	65154480	65154650	171	+	HAVANA	gene	ENSG00000231622.1	processed_pseudogene	RPS29P7	1	HGNC:36594	OTTHUMG00000009034.1	overlapping_locus	0	0	0	0	0	0	0	0	0
chr1	65248219	65415871	167653	+	HAVANA	gene	ENSG00000116675.16	protein_coding	DNAJC6	2	HGNC:15469	OTTHUMG00000009066.4		11	51	61	17	113	117	7	81	78
chr1	65279456	65306521	27066	-	HAVANA	gene	ENSG00000229294.1	lncRNA	AL139294.1	1		OTTHUMG00000009067.1	overlapping_locus	0	0	0	0	0	0	0	0	0
chr1	65298755	65298980	226	-	HAVANA	gene	ENSG00000234144.1	processed_pseudogene	COX6CP13	1	HGNC:49365	OTTHUMG00000009068.1	overlapping_locus	0	0	0	0	0	0	0	0	0
chr1	65415816	65416006	191	+	ENSEMBL	gene	ENSG00000222624.1	snRNA	RNU2-15P	3	HGNC:48508			0	0	0	0	0	0	0	0	0
chr1	65420587	65436007	15421	+	HAVANA	gene	ENSG00000213625.9	protein_coding	LEPROT	2	HGNC:29477	OTTHUMG00000009065.7	overlapping_locus	1546	2913	2824	1570	3339	3689	1500	2305	3051
chr1	65420652	65641559	220908	+	HAVANA	gene	ENSG00000116678.19	protein_coding	LEPR	2	HGNC:6554	OTTHUMG00000009115.1	overlapping_locus	5966	586	795	2413	278	242	3327	349	329
chr1	65486406	65494188	7783	+	HAVANA	gene	ENSG00000237852.1	lncRNA	AC119800.1	1		OTTHUMG00000009114.1	overlapping_locus	0	1	0	0	2	1	0	1	0
chr1	65576129	65578380	2252	-	HAVANA	gene	ENSG00000224570.1	processed_pseudogene	AC097063.1	1		OTTHUMG00000009116.1	pseudo_consens	1	0	0	0	0	0	0	0	0
chr1	65703962	65714847	10886	+	HAVANA	gene	ENSG00000285079.1	lncRNA	AL513493.1	2		OTTHUMG00000192361.1		0	0	0	1	0	0	0	0	0
chr1	65761058	65761352	295	-	ENSEMBL	gene	ENSG00000239319.3	misc_RNA	RN7SL854P	3	HGNC:46870			0	0	0	0	0	0	0	0	0
chr1	65792514	66374579	582066	+	HAVANA	gene	ENSG00000184588.18	protein_coding	PDE4B	1	HGNC:8781	OTTHUMG00000009088.6		269	433	256	99	1238	758	189	445	406
chr1	66042500	66050718	8219	-	HAVANA	gene	ENSG00000227466.1	lncRNA	AL590783.1	2		OTTHUMG00000009087.1		0	0	0	0	0	0	0	0	0
chr1	66094461	66094546	86	-	ENSEMBL	gene	ENSG00000223152.1	snRNA	RNU4-88P	3	HGNC:47024			0	0	0	0	0	0	0	0	0
chr1	66533383	66751139	217757	+	HAVANA	gene	ENSG00000118473.22	protein_coding	SGIP1	2	HGNC:25412	OTTHUMG00000009161.9	ncRNA_host	12	91	74	21	81	132	5	123	92
chr1	66628440	66628517	78	+	ENSEMBL	gene	ENSG00000264720.3	miRNA	MIR3117	3	HGNC:38385			0	0	0	0	0	0	0	0	0
chr1	66665864	66677027	11164	-	HAVANA	gene	ENSG00000248458.2	lncRNA	AL139147.1	2		OTTHUMG00000187054.1		0	2	0	0	7	2	0	0	2
chr1	66752459	66779047	26589	+	HAVANA	gene	ENSG00000152760.10	protein_coding	TCTEX1D1	2	HGNC:26882	OTTHUMG00000009162.4		119	69	136	48	28	45	108	36	66
chr1	66797741	66801256	3516	-	HAVANA	gene	ENSG00000172410.4	protein_coding	INSL5	2	HGNC:6088	OTTHUMG00000009164.1		0	2	0	0	0	0	0	0	0
chr1	66812885	66924856	111972	-	HAVANA	gene	ENSG00000152763.17	protein_coding	WDR78	1	HGNC:26252	OTTHUMG00000009165.6		14	23	28	30	28	33	31	20	36
chr1	66826942	66828558	1617	+	HAVANA	gene	ENSG00000231080.1	lncRNA	AL592161.1	2		OTTHUMG00000009166.1		0	0	0	0	0	0	0	0	0
chr1	66924895	66988619	63725	+	HAVANA	gene	ENSG00000198160.14	protein_coding	MIER1	2	HGNC:29657	OTTHUMG00000009194.3		822	1094	1055	670	1249	1351	629	863	995
chr1	66999350	67054148	54799	-	HAVANA	gene	ENSG00000116704.8	protein_coding	SLC35D1	2	HGNC:20800	OTTHUMG00000009360.2		2286	636	708	3061	519	456	3237	415	755
chr1	67092165	67231853	139689	-	HAVANA	gene	ENSG00000203963.11	protein_coding	C1orf141	2	HGNC:32044	OTTHUMG00000009406.6	ncRNA_host	0	0	0	0	0	0	0	0	0
chr1	67102645	67102779	135	-	ENSEMBL	gene	ENSG00000252433.1	snoRNA	AL133320.1	3				0	0	0	0	0	0	0	0	0
chr1	67121605	67123956	2352	-	HAVANA	gene	ENSG00000275678.1	lncRNA	AL133320.2	2		OTTHUMG00000188161.1		0	0	0	0	0	0	0	0	0
chr1	67138907	67259979	121073	+	HAVANA	gene	ENSG00000162594.16	protein_coding	IL23R	2	HGNC:19100	OTTHUMG00000009092.6	ncRNA_host	1	1	0	0	2	3	0	0	0
chr1	67196140	67196243	104	+	ENSEMBL	gene	ENSG00000253074.1	snRNA	RNU6-586P	3	HGNC:47549			0	0	0	0	0	0	0	0	0
chr1	67267601	67267726	126	-	ENSEMBL	gene	ENSG00000252116.1	snRNA	RNU4ATAC4P	3	HGNC:46890			0	0	0	0	0	0	0	0	0
chr1	67278052	67278779	728	+	HAVANA	gene	ENSG00000228523.1	processed_pseudogene	AL389925.1	1		OTTHUMG00000009093.2	pseudo_consens	0	0	0	0	0	0	0	0	0
chr1	67307364	67397090	89727	+	HAVANA	gene	ENSG00000081985.11	protein_coding	IL12RB2	2	HGNC:5972	OTTHUMG00000009094.6		5	5	1	7	12	14	7	1	1
chr1	67407810	67430415	22606	-	HAVANA	gene	ENSG00000142864.14	protein_coding	SERBP1	2	HGNC:17860	OTTHUMG00000009372.3		3982.01	6672.37	6735.77	3898	7128.01	6632.12	4030.01	4798.02	6863.05
chr1	67417214	67417318	105	+	ENSEMBL	gene	ENSG00000223263.1	snRNA	RNU6-387P	3	HGNC:47350			0	0	0	0	0	0	0	0	0
chr1	67522299	67532612	10314	+	HAVANA	gene	ENSG00000235200.3	lncRNA	LINC01702	2	HGNC:52490	OTTHUMG00000009373.9		291	9	6	115	2	1	73	3	2
chr1	67541127	67541233	107	+	ENSEMBL	gene	ENSG00000207504.1	snRNA	RNU6-1031P	3	HGNC:47994			0	0	0	0	0	0	0	0	0
chr1	67561073	67561446	374	+	HAVANA	gene	ENSG00000238139.2	processed_pseudogene	AL590559.1	1		OTTHUMG00000009371.3	pseudo_consens	0	0	0	0	0	0	0	0	0
chr1	67656831	67657129	299	-	ENSEMBL	gene	ENSG00000242482.3	misc_RNA	RN7SL392P	3	HGNC:46408			0	0	0	0	0	0	0	0	0
chr1	67660155	67661013	859	-	HAVANA	gene	ENSG00000232048.2	processed_pseudogene	HNRNPCP9	1	HGNC:48820	OTTHUMG00000009543.3	pseudo_consens	0	0	0	0	0	0	0	0	0
chr1	67685201	67688334	3134	+	HAVANA	gene	ENSG00000116717.13	protein_coding	GADD45A	2	HGNC:4095	OTTHUMG00000009374.5		2185	1900	1362	1400	1845	1578	1554	1351	1724
chr1	67701475	67833467	131993	-	HAVANA	gene	ENSG00000172380.6	protein_coding	GNG12	2	HGNC:19663	OTTHUMG00000009545.3	ncRNA_host	926	2964	3375	1289	3588	3558	973	2073	3454
chr1	67772593	67772653	61	-	ENSEMBL	gene	ENSG00000238778.1	snRNA	RNU7-80P	3	HGNC:34176			0	0	0	0	0	0	0	0	0
chr1	67832303	68202987	370685	+	HAVANA	gene	ENSG00000232284.7	lncRNA	GNG12-AS1	2	HGNC:43938	OTTHUMG00000009150.1	overlapping_locus	3	1	1	11	4	1	12	0	2
chr1	68043330	68044233	904	+	HAVANA	gene	ENSG00000235055.3	processed_pseudogene	AL157407.1	1		OTTHUMG00000039725.2	overlapping_locus	0	0	0	0	0	0	0	2	0
chr1	68045886	68051631	5746	-	HAVANA	gene	ENSG00000162595.7	protein_coding	DIRAS3	2	HGNC:687	OTTHUMG00000009544.4	overlapping_locus	94	51	104	110	27	15	171	70	37
chr1	68049360	68049745	386	-	HAVANA	gene	ENSG00000228431.1	processed_pseudogene	ARL5AP3	1	HGNC:43935	OTTHUMG00000057527.1	overlapping_locus	0	0	0	0	1	0	0	0	0
chr1	68098473	68233120	134648	-	HAVANA	gene	ENSG00000116729.14	protein_coding	WLS	2	HGNC:30238	OTTHUMG00000009153.5	overlapping_locus	435	2164	2455	342	4177	6078	336	1668	2367
chr1	68161761	68163090	1330	-	HAVANA	gene	ENSG00000234383.1	processed_pseudogene	CTBP2P8	1	HGNC:45200	OTTHUMG00000009154.1	overlapping_locus	0	2	1	0	5	4	0	0	2
chr1	68183518	68183610	93	-	ENSEMBL	gene	ENSG00000221203.1	miRNA	MIR1262	3	HGNC:35328			0	0	0	0	0	0	0	0	0
chr1	68242474	68243055	582	-	HAVANA	gene	ENSG00000229133.1	processed_pseudogene	RPS7P4	1	HGNC:36000	OTTHUMG00000009206.1	pseudo_consens	0	0	0	0	0	0	0	0	0
chr1	68282388	68282622	235	+	HAVANA	gene	ENSG00000225242.2	processed_pseudogene	COX6B1P7	1	HGNC:37677	OTTHUMG00000009209.2	pseudo_consens	0	0	0	0	0	0	0	0	0
chr1	68375327	68375663	337	-	HAVANA	gene	ENSG00000237622.1	processed_pseudogene	ELOCP18	1	HGNC:38154	OTTHUMG00000009210.1	pseudo_consens	0	0	0	0	0	0	0	0	0
chr1	68381441	68381657	217	-	HAVANA	gene	ENSG00000229440.1	processed_pseudogene	AL139413.1	1		OTTHUMG00000009211.1	pseudo_consens	0	0	0	0	0	0	0	0	0
chr1	68428822	68449954	21133	-	HAVANA	gene	ENSG00000116745.7	protein_coding	RPE65	2	HGNC:10294	OTTHUMG00000009208.2		0	0	0	0	0	0	0	0	0
chr1	68474152	68497221	23070	-	HAVANA	gene	ENSG00000024526.17	protein_coding	DEPDC1	2	HGNC:22949	OTTHUMG00000009212.5		4	106	63	23	106	70	11	82	110
chr1	68479129	68483539	4411	+	HAVANA	gene	ENSG00000233589.1	lncRNA	AL138789.1	1		OTTHUMG00000009204.1		0	0	1	0	1	4	1	0	2
chr1	68496676	68538627	41952	+	HAVANA	gene	ENSG00000234264.1	lncRNA	DEPDC1-AS1	2	HGNC:50592	OTTHUMG00000009207.2		0	0	0	0	0	1	0	0	0
chr1	68514375	68514669	295	-	HAVANA	gene	ENSG00000225167.1	processed_pseudogene	TXNP2	1	HGNC:49482	OTTHUMG00000009205.1	pseudo_consens	0	0	0	0	0	0	0	0	0
chr1	68633701	68640425	6725	+	HAVANA	gene	ENSG00000285041.1	lncRNA	AL035412.1	2		OTTHUMG00000192364.1		0	0	0	0	1	0	0	0	0
chr1	68679202	68943452	264251	+	HAVANA	gene	ENSG00000285407.1	lncRNA	AL033530.1	2		OTTHUMG00000192366.1		1	0	0	0	0	0	0	0	0
chr1	68974010	69023558	49549	+	HAVANA	gene	ENSG00000285473.1	lncRNA	AL691520.1	2		OTTHUMG00000192368.1		0	0	0	0	0	0	0	0	0
chr1	69055838	69229607	173770	+	HAVANA	gene	ENSG00000223883.2	lncRNA	LINC01707	1	HGNC:52495	OTTHUMG00000009216.7		0	0	0	0	0	0	0	0	0
chr1	69215835	69249477	33643	-	HAVANA	gene	ENSG00000235446.2	lncRNA	LINC02791	1	HGNC:54315	OTTHUMG00000009218.2		0	0	0	0	0	0	0	0	0
chr1	69433255	69435409	2155	+	HAVANA	gene	ENSG00000229639.1	lncRNA	LINC01758	2	HGNC:52547	OTTHUMG00000009217.1		0	0	0	0	0	0	0	0	0
chr1	69551848	69563715	11868	+	HAVANA	gene	ENSG00000287453.1	lncRNA	AL359894.1	2		OTTHUMG00000194778.1		0	0	0	0	0	0	0	0	0
chr1	69568261	70151945	583685	+	HAVANA	gene	ENSG00000033122.20	protein_coding	LRRC7	1	HGNC:18531	OTTHUMG00000059194.7	overlapping_locus	3	3	4	13	4	9	1	4	0
chr1	69606855	69608301	1447	-	HAVANA	gene	ENSG00000270615.1	processed_pseudogene	SGO1P1	1	HGNC:50776	OTTHUMG00000184292.1	pseudo_consens	0	0	0	0	0	0	0	0	0
chr1	69706950	69710274	3325	-	HAVANA	gene	ENSG00000287283.1	lncRNA	AL117353.1	2		OTTHUMG00000195655.1		0	0	0	0	0	0	0	0	0
chr1	69879592	69879895	304	+	ENSEMBL	gene	ENSG00000240692.3	misc_RNA	RN7SL538P	3	HGNC:46554			0	0	0	0	0	0	0	0	0
chr1	69919322	69920317	996	+	HAVANA	gene	ENSG00000229359.2	transcribed_processed_pseudogene	PIN1P1	1	HGNC:8989	OTTHUMG00000009268.4	overlapping_locus	0	0	0	0	0	0	0	0	0
chr1	70013982	70031222	17241	-	HAVANA	gene	ENSG00000237919.5	lncRNA	LRRC7-AS1	1	HGNC:40843	OTTHUMG00000009266.1		0	0	0	0	0	0	0	0	0
chr1	70144805	70205579	60775	-	HAVANA	gene	ENSG00000066557.6	protein_coding	LRRC40	2	HGNC:26004	OTTHUMG00000009348.2	ncRNA_host	395	376	469	335	568	443	356	268	384
chr1	70180144	70180440	297	-	ENSEMBL	gene	ENSG00000244389.3	misc_RNA	RN7SL242P	3	HGNC:46258			0	0	0	0	0	0	0	0	0
chr1	70205682	70253052	47371	+	HAVANA	gene	ENSG00000116754.13	protein_coding	SRSF11	2	HGNC:10782	OTTHUMG00000009342.4		2045	4692	3795	2304	4101	4418	1347	3634	4277
chr1	70218589	70221023	2435	-	HAVANA	gene	ENSG00000228988.1	lncRNA	AL353771.1	2		OTTHUMG00000009341.1		0	0	0	0	0	0	0	0	0
chr1	70258999	70354734	95736	-	HAVANA	gene	ENSG00000118454.13	protein_coding	ANKRD13C	2	HGNC:25374	OTTHUMG00000009343.3		211	420	424	224	614	650	202	382	518
chr1	70354805	70385339	30535	+	HAVANA	gene	ENSG00000197568.14	protein_coding	HHLA3	1	HGNC:4906	OTTHUMG00000009346.5		120	203	196	122	111	126	118	132	93
chr1	70359562	70360437	876	-	HAVANA	gene	ENSG00000226088.1	lncRNA	HHLA3-AS1	1	HGNC:40277	OTTHUMG00000009344.1		0	0	0	0	0	0	0	0	0
chr1	70411218	70439851	28634	+	HAVANA	gene	ENSG00000116761.12	protein_coding	CTH	2	HGNC:2501	OTTHUMG00000009352.2	ncRNA_host	2019	419	308	816	250	136	1432	328	273
chr1	70430896	70431178	283	+	ENSEMBL	gene	ENSG00000278636.1	misc_RNA	AL354872.3	3				0	0	0	0	0	0	0	0	0
chr1	70445071	70445536	466	+	HAVANA	gene	ENSG00000271992.1	lncRNA	AL354872.2	2		OTTHUMG00000185818.1		60	4	7	43	3	4	45	10	5
chr1	70530526	70531492	967	+	HAVANA	gene	ENSG00000233020.1	processed_pseudogene	AL354872.1	1		OTTHUMG00000009347.1	pseudo_consens	0	0	0	0	0	0	0	0	0
chr1	70660657	70661265	609	-	HAVANA	gene	ENSG00000237033.2	processed_pseudogene	CASP3P1	1	HGNC:43596	OTTHUMG00000009345.2	pseudo_consens	0	0	0	0	0	0	0	0	0
chr1	70706441	70786468	80028	+	HAVANA	gene	ENSG00000229051.2	lncRNA	LINC01788	2	HGNC:52577	OTTHUMG00000009349.4		0	0	0	0	0	0	0	0	0
chr1	70715933	70720289	4357	-	HAVANA	gene	ENSG00000226208.1	lncRNA	AL513285.1	1		OTTHUMG00000009350.1		0	0	0	0	0	0	0	0	0
chr1	70852353	71047808	195456	-	HAVANA	gene	ENSG00000050628.20	protein_coding	PTGER3	2	HGNC:9595	OTTHUMG00000009399.5	overlapping_locus	0	93	45	5	53	56	8	82	101
chr1	70947379	70951493	4115	+	HAVANA	gene	ENSG00000235782.1	lncRNA	AL031429.1	2		OTTHUMG00000009400.1		0	1	0	0	1	0	0	0	0
chr1	71005854	71006502	649	-	HAVANA	gene	ENSG00000269933.1	lncRNA	AL031429.2	2		OTTHUMG00000183932.1	overlapping_locus	0	0	0	0	0	0	0	0	0
chr1	71048855	71067184	18330	+	HAVANA	gene	ENSG00000235079.1	lncRNA	ZRANB2-AS1	1	HGNC:43594	OTTHUMG00000009659.1		0	1	0	0	0	0	0	0	0
chr1	71063291	71081289	17999	-	HAVANA	gene	ENSG00000132485.14	protein_coding	ZRANB2	2	HGNC:13058	OTTHUMG00000009660.2	ncRNA_host	501	1984	1675	839	1647	1755	807	1285	1691
chr1	71067631	71067716	86	-	ENSEMBL	gene	ENSG00000207721.1	miRNA	MIR186	3	HGNC:31557			0	0	0	0	0	0	0	0	0
chr1	71081324	71489976	408653	+	HAVANA	gene	ENSG00000229956.11	lncRNA	ZRANB2-AS2	2	HGNC:43595	OTTHUMG00000009733.12	overlapping_locus	0	8	6	12	12	9	5	9	9
chr1	71367054	71367303	250	-	HAVANA	gene	ENSG00000226324.1	processed_pseudogene	AL358453.1	1		OTTHUMG00000009661.1	pseudo_consens	0	0	0	0	0	0	0	0	0
chr1	71395943	72282539	886597	-	HAVANA	gene	ENSG00000172260.15	protein_coding	NEGR1	2	HGNC:17302	OTTHUMG00000009698.6	overlapping_locus	6	10	4	7	4	2	5	27	22
chr1	71570956	71573558	2603	+	HAVANA	gene	ENSG00000231985.1	lncRNA	AL354949.1	2		OTTHUMG00000009734.1		0	0	0	0	0	0	0	0	0
[truncated: 58,722 more rows]
